# Supplementary material for: Methyl-CpG binding domain protein 2 (Mbd2) drives breast cancer progression through the modulation of epithelial-to-mesenchymal transition
Source: Exp Mol Med. 2024 Apr 1;56(4):959–74. doi: 10.1038/s12276-024-01205-2 (PMC11058268; doi:10.1038/s12276-024-01205-2)
Supplement: Supplementary file 2 — Supplementary Tables [file 12276_2024_1205_MOESM2_ESM.xlsx]

## Sheet: Supplementary Table 1 
Supplementary Table 1: (a) List of mouse qPCR primers used in this study.
Gene Name		Primer Sequence (5’→ 3’)
Plau	Forward	CGATGCAGCTGCCCAAGGAA
	Reverse	GACAGCAGGCGCATTCCAGG
Mmp2	Forward	ATCGCTGCACCATCGCCCAT
	Reverse	CCTGTCTGGGGCAGCCCAAA
Mmp9	Forward	CGGAGCACGGAGACGGGTAT
	Reverse	AGTGGGGATCACGACGCCTT
Has2	Forward	GGTCCAAGTGCCTTACTGAAAC
	Reverse	TGTACAGCCACTCTCGGAAGTA
Has3	Forward	AGACCGAGCTAGCCTTCCTAGT
	Reverse	TAATGGCCAGATACAGCATGAG
Fabp7	Forward	CTCTGGGCGTGGGCTTT
	Reverse	TTCCTGACTGATAATCACAGTTGGTT
Wnt1	Forward	GAACCCTTTTGCCATCCTGA
	Reverse	CACCTTCAAGAGTTGACCTC
Ccnd1	Forward	AGGCAGCGCGCGTCAGCAGCC
	Reverse	TCCATGGCGCGGCCGTCTGGG
Bcl2	Forward	TGAGTACCTGAACCGGCATCT
	Reverse	GCATCCCAGCCTCCGTTAT
Sparc	Forward	CCACACGTTTCTTTGAGACC
	Reverse	GATGTCCTGCTCCTTGATGC
Spp1	Forward	GACAACAACGGAAAGGGCAG
	Reverse	GATCGGCACTCTCCTGGCT
Cdh2	Forward	GGTGGAGGAGAAGAAGACCAG
	Reverse	GGCATCAGGCTCCACAGT
Bdnf	Forward	CACTGGCTGACACTTTTGAGCAC
	Reverse	GCTGTGACCCACTCGCTAATACTG
Ngf	Forward	ACACTCTGATCACTGCGTTTTTG
	Reverse	CCTTCTGGGACATTGCTATCTGT
Ngfr	Forward	GACAGCGGCATCTCTGTG
	Reverse	GGTTGCCATCACCCTTGA
Ntkr3	Forward	AGTAACCGGCTCACCACACTC
	Reverse	AGCGGATGTCACAGCTGCAGT
Dusp5	Forward	TCGCCTACAGACCAGCCTAT
	Reverse	GTAGTGTAGGTGGGTGGTGC
Foxa3	Forward	ATGACCTGGCCGAGTGGA
	Reverse	ATGGTGGGCACAGGATTCAC
A2m	Forward	AGATGGTGAGATTTCGTGTTGTC
	Reverse	ACGGTCCTGCCTGATTCTGTA
Xist	Forward	GATGCCAACGACACGTCTGA
	Reverse	AAGGACTCCAAAGTAACAATTCA
Cct6a	Forward	TCCCAAACAGTCAGGATTCAGGT
	Reverse	TGCGAAAGAAGGGATCGTAGC
Pvt1	Forward	ATCCACCCTCTTGTCTGATTTTCT
	Reverse	AATCCACAGGGTTCAGGAAGTC
Myc	Forward	CGGACACACAACGTCTTGGAA
	Reverse	AGGATGTAGGCGGTGGCTTTT
Src	Forward	CATGTCTGCTCAGATCGCTT
	Reverse	CACTTTGCACACCAGGTTCT
Gapdh	Forward	AGACGGCCGCATCTTCTTGT
	Reverse	ACTGCAAATGGCAGCCCTGG
Actb	Forward	TTCTTGGGTATGGAATCCTGTGG
	Reverse	TGGCATAGAGGTCTTTACGGATG
Supplementary Table 1: (b) List of human qPCR primers used in this study.
Gene Name		Primer Sequence (5’→ 3’)
SPARC	Forward	TGCCTGATGAGACAGAGGTGGT
	Reverse	CTTCGGTTTCCTCTGCACCATC
SPP1	Forward	CGAGGTGATAGTGTGGTTTATGG
	Reverse	GCACCATTCAACTCCTCGCTTTC
CDH2	Forward	CCTCCAGAGTTTACTGCCATGAC
	Reverse	GTAGGATCTCCGCCACTGATTC
GAPDH	Forward	TGCACCACCAACTGCTTA
	Reverse	AGAGGCAGGGATGATGTTC
Supplementary Table 1: (c) List of mouse ChIP-qPCR primers used in this study.
Gene Name		Primer Sequence (5’→ 3’)
Foxp3_Promoter F	Forward	CCTTGGCAACATGATGGTGGTGAT
Foxp3_Promoter R	Reverse	AAGAAGGGATCAGAAGCCTGCCAT

## Sheet: Supplementary Table 2 
Supplementary Table 2:
Mbd2 binding landscapes in heterogeneous tumor tissues (identified by ChIP-Seq)
PeakID	Chr	Start	End	Annotation
528	chr11	102229467	102229668	TTS
2118	chr5	15651039	15651571	TTS
703	chr13	34083849	34083904	TTS
865	chr14	75842500	75842500	TTS
1063	chr17	13206315	13206415	TTS
1064	chr17	13206925	13207142	TTS
1372	chr2	130275992	130276026	TTS
2454	chr7	141333832	141333842	TTS
293	chr11	3132079	3132485	TTS
2137	chr5	15715169	15715754	TTS
82	chr1	88220699	88221191	TTS
81	chr1	88219791	88220127	TTS
80	chr1	88219183	88219445	TTS
1008	chr16	32015775	32015954	TTS
489	chr11	87736244	87736570	TTS
2741	chr9	21988796	21989014	TTS
196	chr10	20361753	20361908	TTS
2104	chr5	15624553	15624695	TTS
719	chr13	58232674	58232761	TTS
1160	chr18	33795378	33795567	TTS
713	chr13	51848414	51848476	TTS
738	chr13	92751377	92751394	TTS
1503	chr3	92222874	92222973	TTS
1101	chr17	35667076	35667190	TTS
1164	chr18	34865062	34865141	TTS
2085	chr5	15582300	15582735	TTS
2313	chr6	125162357	125162483	TTS
450	chr11	75470787	75470875	TTS
335	chr11	5079044	5079226	TTS
2005	chr5	14973432	14973683	TTS
2508	chr8	20063441	20063735	TTS
787	chr14	23305642	23305696	TTS
1581	chr3	113279667	113279897	TTS
1793	chr4	146469766	146469823	TTS
1747	chr4	145830888	145830984	TTS
1746	chr4	145830396	145830691	TTS
1391	chr2	153008846	153008866	TTS
411	chr11	60240417	60240529	TTS
1554	chr3	95877880	95877916	TTS
567	chr11	119491935	119492004	promoter-TSS
170	chr1	193130707	193130717	promoter-TSS
20	chr1	51596745	51596748	promoter-TSS
103	chr1	93305544	93305620	promoter-TSS
408	chr11	59505293	59505543	promoter-TSS
1138	chr17	83997962	83998204	promoter-TSS
1081	chr17	23550621	23550840	promoter-TSS
250	chr10	77605882	77606073	promoter-TSS
465	chr11	78177842	78177907	promoter-TSS
757	chr13	104228153	104228322	promoter-TSS
1099	chr17	35393693	35393839	promoter-TSS
136	chr1	136131036	136131233	promoter-TSS
2237	chr6	13871358	13871426	promoter-TSS
2236	chr6	13871125	13871178	promoter-TSS
259	chr10	93589276	93589549	promoter-TSS
705	chr13	35180534	35180761	promoter-TSS
279	chr10	127070015	127070241	promoter-TSS
2787	chr9	78175556	78175791	promoter-TSS
985	chr16	16302619	16302880	promoter-TSS
5	chr1	16657317	16657376	promoter-TSS
2400	chr7	73559191	73559196	promoter-TSS
208	chr10	39899817	39899918	promoter-TSS
709	chr13	41864918	41865057	promoter-TSS
3058	chrX	169979368	169979687	promoter-TSS
1185	chr18	61725785	61725839	promoter-TSS
563	chr11	116673209	116673379	promoter-TSS
1400	chr2	163472249	163472407	promoter-TSS
102	chr1	92642272	92642391	promoter-TSS
1223	chr19	12796982	12796986	promoter-TSS
131	chr1	134803809	134803872	promoter-TSS
1082	chr17	23748848	23748940	promoter-TSS
2932	chrUn_JH584304	58535	61445	promoter-TSS
2126	chr5	15679938	15680292	promoter-TSS
1992	chr5	14944250	14944436	promoter-TSS
2238	chr6	17064621	17064782	promoter-TSS
1497	chr3	90231072	90231199	promoter-TSS
857	chr14	63193331	63193523	promoter-TSS
1133	chr17	79614870	79614921	promoter-TSS
1253	chr19	45998980	45999117	promoter-TSS
1635	chr4	15265212	15265373	promoter-TSS
1054	chr17	6079587	6079788	promoter-TSS
768	chr13	112660476	112660670	promoter-TSS
1376	chr2	131353325	131353425	promoter-TSS
1182	chr18	61177630	61177830	promoter-TSS
694	chr13	21754503	21754560	promoter-TSS
432	chr11	70688457	70688605	promoter-TSS
2212	chr5	138193740	138193899	promoter-TSS
1368	chr2	125783538	125783614	promoter-TSS
1367	chr2	125783250	125783259	promoter-TSS
585	chr12	11266717	11266832	promoter-TSS
1356	chr2	114201810	114202020	promoter-TSS
2749	chr9	35268116	35268268	promoter-TSS
1386	chr2	145934396	145934529	promoter-TSS
1600	chr3	138489953	138490000	promoter-TSS
1173	chr18	38992486	38992569	promoter-TSS
2443	chr7	127449564	127449718	promoter-TSS
1102	chr17	35667798	35667838	promoter-TSS
161	chr1	182342200	182342355	promoter-TSS
1120	chr17	56277209	56277462	promoter-TSS
337	chr11	6200276	6200973	promoter-TSS
1355	chr2	110721001	110721058	promoter-TSS
1712	chr4	133574041	133574293	promoter-TSS
1608	chr3	146107918	146108309	promoter-TSS
1234	chr19	29806903	29806904	promoter-TSS
595	chr12	40445496	40445713	promoter-TSS
2174	chr5	92310095	92310279	promoter-TSS
631	chr12	84361408	84361659	promoter-TSS
245	chr10	75765070	75765086	promoter-TSS
127	chr1	132417262	132417393	promoter-TSS
1019	chr16	44559322	44559357	promoter-TSS
2153	chr5	52669771	52669920	promoter-TSS
577	chr12	3426474	3426573	promoter-TSS
2448	chr7	129591547	129591556	promoter-TSS
2754	chr9	44305986	44306228	promoter-TSS
942	chr15	100496056	100496066	promoter-TSS
1269	chr2	11603464	11603652	promoter-TSS
973	chr16	3743512	3743552	promoter-TSS
1694	chr4	116821937	116822085	promoter-TSS
2394	chr7	66389012	66389300	promoter-TSS
851	chr14	55682235	55682425	promoter-TSS
2774	chr9	66350061	66350215	promoter-TSS
1605	chr3	142764953	142765198	promoter-TSS
993	chr16	23127991	23128193	promoter-TSS
906	chr15	55111962	55112254	promoter-TSS
400	chr11	57518400	57518440	promoter-TSS
1087	chr17	25727607	25727947	promoter-TSS
715	chr13	55571566	55571589	promoter-TSS
1957	chr4	147642474	147642557	promoter-TSS
986	chr16	17111163	17111521	promoter-TSS
1567	chr3	103020173	103020201	promoter-TSS
1406	chr2	165035015	165035477	promoter-TSS
1285	chr2	30968382	30968428	promoter-TSS
657	chr13	12394625	12394657	promoter-TSS
447	chr11	75190644	75190946	promoter-TSS
1026	chr16	57121399	57121602	promoter-TSS
1589	chr3	127553884	127554050	promoter-TSS
101	chr1	88306240	88306320	promoter-TSS
1211	chr19	5041016	5041166	promoter-TSS
872	chr14	105177626	105177701	promoter-TSS
653	chr13	3611455	3611816	promoter-TSS
590	chr12	28674879	28674880	promoter-TSS
646	chr12	113155469	113155510	promoter-TSS
514	chr11	98193609	98193783	promoter-TSS
475	chr11	83299775	83299880	promoter-TSS
327	chr11	4186312	4186424	promoter-TSS
2244	chr6	25809213	25809415	promoter-TSS
14	chr1	43097977	43098136	promoter-TSS
1471	chr3	69004281	69004483	promoter-TSS
2692	chr8	121579589	121579657	promoter-TSS
648	chr12	116404856	116405052	promoter-TSS
2346	chr7	16119582	16119779	promoter-TSS
2335	chr6	145210369	145210555	promoter-TSS
1039	chr16	91728940	91729052	promoter-TSS
134	chr1	135817943	135818168	promoter-TSS
2233	chr6	8508695	8508828	promoter-TSS
2642	chr8	69790781	69790854	promoter-TSS
2795	chr9	99575443	99575694	promoter-TSS
2289	chr6	86194223	86194282	promoter-TSS
975	chr16	4560156	4560281	promoter-TSS
1165	chr18	35499221	35499330	promoter-TSS
2453	chr7	140956561	140956724	promoter-TSS
2262	chr6	42693494	42693549	promoter-TSS
1083	chr17	23786037	23786467	promoter-TSS
46	chr1	82316049	82316378	promoter-TSS
2629	chr8	54530296	54530673	promoter-TSS
1166	chr18	35702979	35703245	promoter-TSS
2412	chr7	92740710	92740754	promoter-TSS
2264	chr6	49073380	49073686	promoter-TSS
430	chr11	70410632	70410808	promoter-TSS
521	chr11	100545218	100545268	promoter-TSS
2768	chr9	65031932	65032120	promoter-TSS
2682	chr8	95080572	95080643	promoter-TSS
724	chr13	67779668	67779721	promoter-TSS
1686	chr4	107367387	107367425	promoter-TSS
716	chr13	55727084	55727259	promoter-TSS
1325	chr2	75938560	75938738	promoter-TSS
2760	chr9	55208769	55208866	promoter-TSS
2369	chr7	48788598	48788703	promoter-TSS
472	chr11	80183613	80183945	promoter-TSS
2735	chr9	14381626	14381725	promoter-TSS
1197	chr18	75018718	75018867	promoter-TSS
1192	chr18	67799739	67799930	promoter-TSS
1552	chr3	95142839	95142912	promoter-TSS
206	chr10	31312472	31312637	promoter-TSS
2452	chr7	139212605	139213040	promoter-TSS
1321	chr2	74579214	74579386	promoter-TSS
2246	chr6	30508875	30508879	promoter-TSS
1450	chr3	30792498	30792652	promoter-TSS
1577	chr3	108045131	108045263	promoter-TSS
1496	chr3	90220523	90220623	promoter-TSS
2204	chr5	124598358	124598408	promoter-TSS
2668	chr8	72219420	72219524	promoter-TSS
1058	chr17	12916669	12916705	promoter-TSS
883	chr15	5185550	5185668	promoter-TSS
599	chr12	44268162	44268570	promoter-TSS
2217	chr5	143547884	143547996	promoter-TSS
1395	chr2	154893358	154893406	promoter-TSS
2305	chr6	108782756	108782761	promoter-TSS
1213	chr19	8966027	8966220	promoter-TSS
1320	chr2	73313294	73313495	promoter-TSS
253	chr10	80562046	80562405	promoter-TSS
1007	chr16	31275622	31275768	promoter-TSS
571	chr11	121354396	121354794	promoter-TSS
1181	chr18	60560508	60560818	promoter-TSS
362	chr11	29247753	29247831	promoter-TSS
32	chr1	66700404	66700686	promoter-TSS
980	chr16	11203446	11203599	promoter-TSS
1249	chr19	43752294	43752565	promoter-TSS
758	chr13	106946336	106946379	promoter-TSS
633	chr12	85280663	85280733	promoter-TSS
578	chr12	4816739	4816810	promoter-TSS
1452	chr3	32736318	32736412	promoter-TSS
376	chr11	44470596	44470815	promoter-TSS
341	chr11	17158699	17158920	promoter-TSS
1329	chr2	80617143	80617473	promoter-TSS
2151	chr5	45450621	45450925	promoter-TSS
991	chr16	21788213	21788257	promoter-TSS
996	chr16	23609545	23609673	promoter-TSS
2736	chr9	14500153	14500337	promoter-TSS
1375	chr2	131186426	131186520	promoter-TSS
2421	chr7	102210864	102210940	promoter-TSS
2759	chr9	54863243	54863522	promoter-TSS
2678	chr8	94385647	94385746	promoter-TSS
1632	chr4	11155621	11156053	promoter-TSS
2411	chr7	89981428	89981623	promoter-TSS
1643	chr4	40757994	40758262	promoter-TSS
1232	chr19	29100988	29100997	promoter-TSS
2393	chr7	66059820	66059918	promoter-TSS
36	chr1	67039087	67039271	promoter-TSS
518	chr11	99231254	99231340	promoter-TSS
1096	chr17	33940457	33940593	promoter-TSS
2793	chr9	95857089	95857302	promoter-TSS
1967	chr4	149100248	149100330	promoter-TSS
1382	chr2	143914589	143914736	promoter-TSS
404	chr11	58214461	58214692	promoter-TSS
248	chr10	76468835	76468876	promoter-TSS
1398	chr2	157135416	157135777	promoter-TSS
926	chr15	77971438	77971517	promoter-TSS
933	chr15	81811061	81811326	promoter-TSS
937	chr15	98831873	98832019	promoter-TSS
435	chr11	72440808	72441076	promoter-TSS
1421	chr2	181519633	181519719	promoter-TSS
1033	chr16	77013209	77013415	promoter-TSS
1103	chr17	35970431	35970588	promoter-TSS
697	chr13	23543794	23544151	promoter-TSS
2263	chr6	47453431	47453528	promoter-TSS
410	chr11	59840302	59840599	promoter-TSS
1284	chr2	29802319	29802405	promoter-TSS
640	chr12	98734833	98734976	promoter-TSS
285	chr10	128526503	128526714	promoter-TSS
1696	chr4	119294763	119295077	promoter-TSS
1523	chr3	92249851	92250096	promoter-TSS
395	chr11	53891583	53891710	promoter-TSS
1057	chr17	7169574	7169606	promoter-TSS
886	chr15	11996108	11996216	promoter-TSS
141	chr1	151501414	151501430	promoter-TSS
1230	chr19	28011385	28011520	promoter-TSS
663	chr13	12801035	12801119	promoter-TSS
2764	chr9	59655832	59655944	promoter-TSS
2442	chr7	126397411	126397507	promoter-TSS
531	chr11	104550027	104550043	promoter-TSS
1229	chr19	23140491	23140690	promoter-TSS
1097	chr17	34238609	34238644	promoter-TSS
1369	chr2	125859501	125859519	promoter-TSS
748	chr13	100731650	100731894	promoter-TSS
1169	chr18	36727245	36727609	promoter-TSS
2353	chr7	19699083	19699240	promoter-TSS
2404	chr7	79920476	79920604	promoter-TSS
27	chr1	58029221	58029395	promoter-TSS
147	chr1	156558082	156558111	promoter-TSS
562	chr11	116592853	116593036	promoter-TSS
381	chr11	49202838	49203045	promoter-TSS
2283	chr6	72617378	72617418	promoter-TSS
107	chr1	105780323	105780543	promoter-TSS
917	chr15	59314186	59314383	promoter-TSS
2250	chr6	33248602	33248811	promoter-TSS
2171	chr5	90758359	90758556	promoter-TSS
1676	chr4	86857290	86857608	promoter-TSS
2675	chr8	84066110	84066369	promoter-TSS
282	chr10	127164934	127165031	promoter-TSS
2368	chr7	45617605	45617800	promoter-TSS
1150	chr18	6516887	6517012	promoter-TSS
2274	chr6	67037744	67037937	promoter-TSS
252	chr10	78425286	78425426	promoter-TSS
455	chr11	76847182	76847401	promoter-TSS
2261	chr6	42264429	42264732	promoter-TSS
383	chr11	50326216	50326411	promoter-TSS
2455	chr7	141561794	141561928	promoter-TSS
1599	chr3	138442289	138442416	promoter-TSS
944	chr15	101173063	101173132	promoter-TSS
2363	chr7	28742156	28742336	promoter-TSS
778	chr14	16244002	16244066	promoter-TSS
2173	chr5	92138544	92138844	promoter-TSS
1095	chr17	31658709	31658751	promoter-TSS
1086	chr17	24695320	24695420	promoter-TSS
1615	chr3	154596813	154597098	promoter-TSS
17	chr1	44118405	44118633	promoter-TSS
1500	chr3	90536837	90537040	promoter-TSS
1493	chr3	88578896	88578917	promoter-TSS
1219	chr19	10017533	10017724	promoter-TSS
2140	chr5	31240496	31240703	promoter-TSS
1248	chr19	42780120	42780294	promoter-TSS
2184	chr5	104571333	104571357	promoter-TSS
608	chr12	54696206	54696380	promoter-TSS
1262	chr19	58944007	58944077	promoter-TSS
2767	chr9	64281220	64281367	promoter-TSS
1409	chr2	167632512	167632641	promoter-TSS
2621	chr8	45661975	45662055	promoter-TSS
2083	chr5	15575857	15576074	promoter-TSS
1546	chr3	92284259	92284780	promoter-TSS
3054	chrX	164076672	164076866	promoter-TSS
158	chr1	171410728	171410768	promoter-TSS
1119	chr17	56078703	56078733	promoter-TSS
2445	chr7	127511667	127511686	promoter-TSS
2333	chr6	142508168	142508228	promoter-TSS
2748	chr9	35211485	35211544	promoter-TSS
1401	chr2	164071538	164071690	promoter-TSS
1389	chr2	151493878	151494100	promoter-TSS
415	chr11	61495083	61495243	promoter-TSS
1327	chr2	77946191	77946486	promoter-TSS
2339	chr7	5019432	5019546	promoter-TSS
2340	chr7	5020319	5020480	promoter-TSS
1638	chr4	21727275	21727337	promoter-TSS
2256	chr6	40471083	40471263	promoter-TSS
2347	chr7	16222507	16222518	promoter-TSS
2366	chr7	44554157	44554359	promoter-TSS
1221	chr19	10576270	10576289	promoter-TSS
2136	chr5	15714403	15714613	promoter-TSS
987	chr16	17451530	17451724	promoter-TSS
471	chr11	80081211	80081574	promoter-TSS
2362	chr7	28179576	28179836	promoter-TSS
2809	chr9	110101242	110101384	promoter-TSS
283	chr10	127522555	127522780	promoter-TSS
526	chr11	101551658	101551772	promoter-TSS
1013	chr16	38562260	38562469	promoter-TSS
1200	chr18	77938033	77938212	promoter-TSS
1255	chr19	46598372	46598533	promoter-TSS
850	chr14	54864344	54864541	promoter-TSS
949	chr15	102459201	102459264	promoter-TSS
2772	chr9	65885445	65885628	promoter-TSS
2288	chr6	85915375	85915386	promoter-TSS
2336	chr6	146887970	146888224	promoter-TSS
2312	chr6	124930497	124930752	promoter-TSS
1317	chr2	71055320	71055497	promoter-TSS
1168	chr18	36670727	36670898	promoter-TSS
742	chr13	96542146	96542489	promoter-TSS
541	chr11	107189637	107189823	promoter-TSS
139	chr1	143776571	143776667	promoter-TSS
1137	chr17	83514764	83514902	promoter-TSS
1569	chr3	104220751	104221053	promoter-TSS
932	chr15	81730753	81730753	promoter-TSS
2785	chr9	77545117	77545226	promoter-TSS
1681	chr4	99193711	99193786	promoter-TSS
1378	chr2	136891674	136891724	promoter-TSS
109	chr1	105989816	105990034	promoter-TSS
2807	chr9	108516762	108516984	promoter-TSS
203	chr10	30656533	30656618	promoter-TSS
40	chr1	75318132	75318258	promoter-TSS
2307	chr6	115838819	115838908	promoter-TSS
2810	chr9	110333026	110333126	promoter-TSS
1784	chr4	146448239	146448288	promoter-TSS
1738	chr4	145781012	145781062	promoter-TSS
1604	chr3	142529964	142530100	promoter-TSS
230	chr10	58232467	58232800	promoter-TSS
231	chr10	58233384	58233796	promoter-TSS
154	chr1	170868037	170868171	promoter-TSS
2791	chr9	85750016	85750081	promoter-TSS
1716	chr4	141213371	141213552	promoter-TSS
401	chr11	57801299	57801305	promoter-TSS
2419	chr7	100932887	100932932	promoter-TSS
1582	chr3	116424772	116424964	promoter-TSS
2231	chr6	6955894	6956096	promoter-TSS
717	chr13	58157407	58157454	promoter-TSS
2357	chr7	24081368	24081631	promoter-TSS
494	chr11	88865222	88865436	promoter-TSS
1867	chr4	147175117	147175205	promoter-TSS
1191	chr18	67774396	67774579	promoter-TSS
2351	chr7	18910885	18911079	promoter-TSS
1487	chr3	84481074	84481177	promoter-TSS
1412	chr2	170131852	170131974	promoter-TSS
1280	chr2	25365775	25365813	promoter-TSS
1281	chr2	25365997	25365999	promoter-TSS
398	chr11	55313065	55313255	promoter-TSS
1017	chr16	44172638	44172838	promoter-TSS
462	chr11	77685466	77685900	promoter-TSS
500	chr11	93886586	93886642	promoter-TSS
1088	chr17	26972638	26972832	promoter-TSS
486	chr11	86993910	86994089	promoter-TSS
2324	chr6	134796180	134796283	non-coding
1705	chr4	127077702	127077919	non-coding
255	chr10	81564094	81564220	non-coding
1105	chr17	39843093	39846031	non-coding
1107	chr17	39848258	39848711	non-coding
1106	chr17	39846217	39846690	non-coding
2222	chr5	151394895	151394942	non-coding
511	chr11	97622651	97622868	non-coding
1850	chr4	147063913	147064243	non-coding
38	chr1	73618614	73618619	non-coding
1748	chr4	145831397	145831500	non-coding
1745	chr4	145829421	145829901	non-coding
421	chr11	67112626	67112805	non-coding
1062	chr17	13205792	13205855	non-coding
2529	chr8	20269449	20269729	non-coding
3057	chrX	169975645	169975894	non-coding
1580	chr3	110249937	110249992	non-coding
2930	chrUn_JH584304	55258	55991	non-coding
2929	chrUn_JH584304	54680	55035	non-coding
2928	chrUn_JH584304	52737	54483	non-coding
324	chr11	3647139	3647219	non-coding
2007	chr5	14978055	14978627	non-coding
2853	chr1_GL456212_random	75780	76044	NA
2882	chrUn_GL456239	15775	15841	NA
2833	chr1_GL456210_random	137582	137808	NA
2876	chrUn_GL456239	5711	5994	NA
2847	chr1_GL456212_random	15054	15229	NA
2893	chrUn_GL456367	1648	1832	NA
2886	chrUn_GL456239	23448	23640	NA
2860	chr1_GL456212_random	118493	118711	NA
2857	chr1_GL456212_random	99961	100260	NA
2897	chrUn_GL456372	27097	27102	NA
2855	chr1_GL456212_random	89980	90164	NA
2890	chrUn_GL456239	32750	33018	NA
2883	chrUn_GL456239	16773	17126	NA
2848	chr1_GL456212_random	18965	19179	NA
2951	chrM	119	16224	NA
2854	chr1_GL456212_random	84942	85139	NA
2888	chrUn_GL456239	27508	27829	NA
2877	chrUn_GL456239	6730	6796	NA
2828	chr1_GL456210_random	32088	32363	NA
2879	chrUn_GL456239	11383	11419	NA
2887	chrUn_GL456239	25336	25544	NA
2903	chrUn_GL456392	21944	23547	NA
2894	chrUn_GL456367	10045	10263	NA
2858	chr1_GL456212_random	101152	101408	NA
2898	chrUn_GL456378	5571	6523	NA
2830	chr1_GL456210_random	60864	61112	NA
2831	chr1_GL456210_random	86850	87077	NA
2889	chrUn_GL456239	32354	32417	NA
2901	chrUn_GL456387	15144	15330	NA
2859	chr1_GL456212_random	108792	108975	NA
2849	chr1_GL456212_random	28703	28713	NA
2874	chrUn_GL456239	357	419	NA
2856	chr1_GL456212_random	98425	98694	NA
2900	chrUn_GL456378	8582	9070	NA
2905	chrUn_GL456396	9598	10040	NA
2891	chrUn_GL456239	33739	33841	NA
2851	chr1_GL456212_random	56741	56930	NA
2835	chr1_GL456210_random	165321	165519	NA
2834	chr1_GL456210_random	154137	154338	NA
2850	chr1_GL456212_random	31615	31668	NA
2878	chrUn_GL456239	9620	10340	NA
2884	chrUn_GL456239	20543	21057	NA
2904	chrUn_GL456396	6031	6103	NA
2895	chrUn_GL456367	11422	11757	NA
2899	chrUn_GL456378	7652	7828	NA
2829	chr1_GL456210_random	43363	43504	NA
2902	chrUn_GL456389	10358	10813	NA
2832	chr1_GL456210_random	117282	117466	NA
2875	chrUn_GL456239	605	857	NA
2881	chrUn_GL456239	15270	15530	NA
2880	chrUn_GL456239	14669	14717	NA
2892	chrUn_GL456367	1060	1244	NA
2906	chrUn_GL456396	13494	13611	NA
2852	chr1_GL456212_random	72572	72855	NA
2896	chrUn_GL456370	13187	13211	NA
2885	chrUn_GL456239	22100	22350	NA
525	chr11	101117007	101117118	intron
1674	chr4	82934145	82934313	intron
2220	chr5	151110155	151110324	intron
2221	chr5	151142523	151142606	intron
2782	chr9	74970858	74971056	intron
542	chr11	107241060	107241150	intron
2729	chr9	7765598	7765632	intron
219	chr10	56469257	56469282	intron
2623	chr8	46743441	46743492	intron
2624	chr8	46811600	46811757	intron
1004	chr16	26628903	26628934	intron
2811	chr9	110994444	110994621	intron
1113	chr17	45766390	45766436	intron
108	chr1	105989000	105989292	intron
121	chr1	130772242	130772286	intron
42	chr1	79041692	79041774	intron
2376	chr7	59748328	59748419	intron
2380	chr7	59859671	59859852	intron
2377	chr7	59767507	59767698	intron
2379	chr7	59769840	59770021	intron
2375	chr7	59739725	59739957	intron
2378	chr7	59768615	59768806	intron
3074	chrY	90803190	90803372	intron
3082	chrY	90812274	90812607	intron
3079	chrY	90807863	90808157	intron
3076	chrY	90804531	90804710	intron
3075	chrY	90804142	90804339	intron
3081	chrY	90811515	90811756	intron
3080	chrY	90809248	90809376	intron
3072	chrY	90800600	90801236	intron
3070	chrY	90792318	90792499	intron
3077	chrY	90804945	90805132	intron
3073	chrY	90802363	90802423	intron
3078	chrY	90805606	90806022	intron
3071	chrY	90799130	90799414	intron
2348	chr7	16629499	16629520	intron
2685	chr8	99468654	99468884	intron
2383	chr7	63375674	63375777	intron
2650	chr8	71193644	71193708	intron
2651	chr8	71193920	71194078	intron
2649	chr8	71172616	71172877	intron
880	chr14	121877530	121877672	intron
480	chr11	86293349	86293395	intron
1360	chr2	118042973	118043253	intron
1601	chr3	138887222	138887261	intron
454	chr11	76410646	76410761	intron
2247	chr6	31190226	31190532	intron
2119	chr5	15655060	15655319	intron
2459	chr8	11013059	11013426	intron
1590	chr3	128141031	128141061	intron
939	chr15	99260371	99260565	intron
1456	chr3	40800314	40800438	intron
2310	chr6	120356974	120357087	intron
1814	chr4	146527075	146527289	intron
1813	chr4	146526664	146526837	intron
1071	chr17	13550785	13551275	intron
1072	chr17	13552321	13552857	intron
39	chr1	73826332	73826342	intron
593	chr12	35690980	35691065	intron
110	chr1	106156094	106156275	intron
1583	chr3	116982296	116982331	intron
1566	chr3	102724455	102724543	intron
1014	chr16	42874343	42874375	intron
1741	chr4	145807195	145807386	intron
1742	chr4	145811537	145811688	intron
1261	chr19	57328617	57328683	intron
557	chr11	113208759	113208968	intron
2249	chr6	31333566	31333865	intron
2248	chr6	31261628	31261785	intron
2409	chr7	84750139	84750289	intron
981	chr16	11208502	11208651	intron
191	chr10	19171257	19171421	intron
270	chr10	99627093	99627325	intron
615	chr12	70495939	70495953	intron
1690	chr4	111442900	111442935	intron
1243	chr19	39262359	39262512	intron
2532	chr8	20293903	20294234	intron
2531	chr8	20282159	20282251	intron
2530	chr8	20274742	20274978	intron
2317	chr6	128446668	128446730	intron
2550	chr8	20405937	20405993	intron
2553	chr8	20419971	20420171	intron
2554	chr8	20423605	20423885	intron
2551	chr8	20409748	20410105	intron
2545	chr8	20395040	20395159	intron
2547	chr8	20399698	20399909	intron
2549	chr8	20405478	20405655	intron
2552	chr8	20414814	20414920	intron
2546	chr8	20398251	20398420	intron
2548	chr8	20401627	20401903	intron
1257	chr19	46909692	46909753	intron
1089	chr17	28324494	28324587	intron
361	chr11	26117535	26117639	intron
979	chr16	11143989	11144179	intron
3	chr1	9943702	9943948	intron
2315	chr6	125238290	125238493	intron
2360	chr7	25424832	25424992	intron
2318	chr6	128996839	128997057	intron
1046	chr17	3080455	3080489	intron
1047	chr17	3081612	3082274	intron
2931	chrUn_JH584304	56724	57170	intron
292	chr11	3128038	3128646	intron
291	chr11	3127073	3127453	intron
2134	chr5	15707312	15707495	intron
2130	chr5	15693508	15693727	intron
2133	chr5	15703430	15703682	intron
2129	chr5	15689544	15690669	intron
2127	chr5	15680587	15681444	intron
2132	chr5	15699072	15699588	intron
2131	chr5	15697386	15697538	intron
2128	chr5	15687208	15687395	intron
2002	chr5	14962208	14962474	intron
2006	chr5	14975666	14975829	intron
1998	chr5	14956280	14956557	intron
2001	chr5	14961535	14961926	intron
2000	chr5	14959481	14959942	intron
1997	chr5	14954866	14956051	intron
1993	chr5	14949803	14950050	intron
1995	chr5	14953198	14953844	intron
1996	chr5	14954071	14954597	intron
2004	chr5	14971805	14972244	intron
1999	chr5	14957104	14957412	intron
1994	chr5	14952371	14952578	intron
2003	chr5	14963328	14963615	intron
51	chr1	85092615	85092751	intron
52	chr1	85094748	85094916	intron
53	chr1	85101939	85101971	intron
1977	chr4	155897699	155897883	intron
79	chr1	88217528	88217561	intron
1198	chr18	75456890	75457053	intron
1060	chr17	13130399	13130559	intron
2166	chr5	81702750	81702751	intron
1984	chr5	14913744	14913969	intron
2349	chr7	16738428	16738855	intron
924	chr15	76745111	76745260	intron
1252	chr19	45830637	45830782	intron
325	chr11	3673895	3674051	intron
1220	chr19	10268269	10268283	intron
605	chr12	52774426	52774716	intron
1018	chr16	44299120	44299236	intron
718	chr13	58158314	58158375	intron
142	chr1	152000503	152000553	intron
143	chr1	152022109	152022138	intron
641	chr12	99391812	99392017	intron
1298	chr2	52423626	52423629	intron
162	chr1	183299205	183299498	intron
2230	chr6	4923846	4924102	intron
1268	chr2	6379640	6379763	intron
1116	chr17	50029282	50029327	intron
1117	chr17	50189047	50189231	intron
138	chr1	138982797	138982831	intron
536	chr11	105908581	105908790	intron
535	chr11	105614107	105614119	intron
1015	chr16	43540241	43540258	intron
1499	chr3	90412761	90412762	intron
1001	chr16	24404292	24404464	intron
1002	chr16	24913034	24913201	intron
2447	chr7	128622331	128622382	intron
1634	chr4	15055700	15056079	intron
2777	chr9	71484452	71484456	intron
1110	chr17	43077711	43077730	intron
2775	chr9	66737953	66738122	intron
420	chr11	64043849	64044176	intron
2215	chr5	142797901	142798002	intron
2758	chr9	50697572	50697818	intron
1642	chr4	35047468	35047625	intron
2308	chr6	116665723	116665943	intron
920	chr15	71662204	71662415	intron
559	chr11	115485692	115485715	intron
257	chr10	85971223	85971233	intron
2669	chr8	72491533	72491644	intron
458	chr11	77445482	77445513	intron
2819	chr9	121231731	121232045	intron
1196	chr18	74780155	74780229	intron
2674	chr8	83075822	83076040	intron
1971	chr4	150099209	150099351	intron
366	chr11	32381258	32381275	intron
930	chr15	81417321	81417595	intron
628	chr12	80434359	80434516	intron
627	chr12	80350726	80350825	intron
2301	chr6	96967613	96967744	intron
905	chr15	53621209	53621564	intron
132	chr1	135136593	135136792	intron
2207	chr5	132172042	132172233	intron
2245	chr6	29748129	29748324	intron
1455	chr3	40550273	40550538	intron
31	chr1	66545973	66546174	intron
1231	chr19	28590570	28590676	intron
1377	chr2	132005003	132005029	intron
645	chr12	110902610	110902807	intron
60	chr1	85259798	85259983	intron
754	chr13	102896061	102896129	intron
2688	chr8	105494433	105494621	intron
183	chr10	8795303	8795616	intron
2634	chr8	57962817	57962865	intron
2635	chr8	58096211	58096489	intron
1682	chr4	99202729	99202827	intron
2165	chr5	76904688	76904839	intron
1032	chr16	76370677	76370800	intron
2773	chr9	65943622	65943633	intron
1447	chr3	27658203	27658295	intron
1127	chr17	67975029	67975334	intron
1085	chr17	24162186	24162259	intron
2761	chr9	56223666	56223878	intron
106	chr1	100231805	100231904	intron
596	chr12	40568748	40568767	intron
473	chr11	82990778	82990964	intron
2446	chr7	127884066	127884132	intron
2384	chr7	64327061	64327122	intron
2268	chr6	54954335	54954453	intron
2167	chr5	86172464	86172657	intron
1490	chr3	85739087	85739156	intron
1483	chr3	83947171	83947362	intron
1194	chr18	74014601	74014760	intron
1193	chr18	68016016	68016087	intron
769	chr13	113823856	113823935	intron
737	chr13	92616586	92616617	intron
179	chr10	7189378	7189508	intron
2771	chr9	65810337	65810422	intron
1586	chr3	121963886	121964012	intron
92	chr1	88267628	88267796	intron
94	chr1	88276550	88276982	intron
93	chr1	88268017	88268157	intron
3046	chrX	130200450	130200607	intron
2800	chr9	105336241	105336246	intron
488	chr11	87710479	87710598	intron
487	chr11	87668028	87668050	intron
345	chr11	20248607	20248772	intron
2753	chr9	44304581	44304620	intron
374	chr11	35943887	35943970	intron
1587	chr3	122274484	122274702	intron
2763	chr9	57722274	57722525	intron
551	chr11	109687044	109687204	intron
642	chr12	100578154	100578272	intron
700	chr13	30167855	30167965	intron
2142	chr5	31630076	31630231	intron
2821	chr9	123850897	123851402	intron
1273	chr2	18672799	18672949	intron
1687	chr4	107996376	107996566	intron
2146	chr5	34169069	34169318	intron
1693	chr4	116788800	116788979	intron
1324	chr2	75660227	75660408	intron
1287	chr2	32437331	32437441	intron
1279	chr2	25223902	25223919	intron
76	chr1	87341622	87341706	intron
1163	chr18	34502862	34503066	intron
1053	chr17	5553514	5553582	intron
982	chr16	11249033	11249371	intron
701	chr13	31915093	31915178	intron
702	chr13	31971433	31971438	intron
1020	chr16	44725731	44725961	intron
915	chr15	58440435	58440441	intron
914	chr15	58438990	58439113	intron
1118	chr17	56005125	56005349	intron
797	chr14	40918139	40918293	intron
180	chr10	7673822	7673973	intron
948	chr15	102075427	102075578	intron
2436	chr7	114020791	114020982	intron
2435	chr7	114011560	114011757	intron
1576	chr3	107686644	107686733	intron
1075	chr17	21009615	21009800	intron
762	chr13	107886463	107886489	intron
761	chr13	107809492	107809520	intron
643	chr12	100779932	100780102	intron
464	chr11	78097082	78097314	intron
354	chr11	21863627	21863877	intron
1709	chr4	132211086	132211160	intron
11	chr1	33756479	33756495	intron
1199	chr18	75984640	75984804	intron
256	chr10	83636762	83636935	intron
1956	chr4	147642009	147642235	intron
1955	chr4	147623244	147623552	intron
2293	chr6	91159924	91160109	intron
1489	chr3	85574323	85574444	intron
168	chr1	192573108	192573164	intron
1236	chr19	30031526	30031752	intron
916	chr15	59080316	59080576	intron
2143	chr5	31929534	31929718	intron
446	chr11	75190239	75190262	intron
731	chr13	75752343	75752391	intron
1027	chr16	57122735	57122744	intron
790	chr14	27096763	27096964	intron
1658	chr4	62697399	62697516	intron
630	chr12	84039054	84039334	intron
1208	chr19	4169186	4169366	intron
1180	chr18	60484114	60484130	intron
879	chr14	121152113	121152200	intron
785	chr14	21115870	21115969	intron
328	chr11	4195813	4196051	intron
2181	chr5	103804450	103804606	intron
111	chr1	106321747	106321944	intron
540	chr11	107188956	107189257	intron
451	chr11	75697678	75698010	intron
1383	chr2	143992409	143992410	intron
1384	chr2	143994030	143994254	intron
1385	chr2	143994642	143994704	intron
1312	chr2	63075406	63075641	intron
734	chr13	81200680	81200690	intron
733	chr13	81181688	81182063	intron
492	chr11	88670712	88670852	intron
2183	chr5	104331642	104331690	intron
2182	chr5	104331430	104331459	intron
2672	chr8	80737942	80738038	intron
1293	chr2	42572588	42572787	intron
848	chr14	52195670	52195718	intron
2872	chr1_GL456221_random	140293	140876	intron
391	chr11	53381181	53381389	intron
2209	chr5	134638044	134638077	intron
343	chr11	19939300	19939306	intron
373	chr11	34681780	34682087	intron
2287	chr6	82996605	82996653	intron
2286	chr6	82971194	82971361	intron
899	chr15	50865276	50865731	intron
1240	chr19	37300865	37301236	intron
1250	chr19	43959379	43959601	intron
311	chr11	3172981	3173163	intron
308	chr11	3166987	3167643	intron
301	chr11	3148448	3148652	intron
294	chr11	3133448	3133981	intron
307	chr11	3166485	3166627	intron
299	chr11	3142046	3142852	intron
315	chr11	3179781	3180076	intron
305	chr11	3165339	3165681	intron
317	chr11	3184194	3187029	intron
319	chr11	3191313	3192624	intron
309	chr11	3169491	3169908	intron
310	chr11	3172074	3172724	intron
316	chr11	3181277	3181536	intron
314	chr11	3176610	3176958	intron
302	chr11	3151078	3151411	intron
298	chr11	3141261	3141868	intron
318	chr11	3187223	3191089	intron
303	chr11	3160984	3161990	intron
313	chr11	3174117	3174312	intron
297	chr11	3140642	3140869	intron
295	chr11	3137216	3137609	intron
312	chr11	3173537	3173815	intron
300	chr11	3146243	3146533	intron
296	chr11	3138414	3138563	intron
304	chr11	3164658	3164919	intron
306	chr11	3166065	3166240	intron
732	chr13	76590868	76591033	intron
1006	chr16	31166286	31166324	intron
1319	chr2	73213968	73214150	intron
28	chr1	60343920	60344080	intron
1685	chr4	107250512	107250552	intron
2615	chr8	25969755	25969934	intron
573	chr11	121483716	121483912	intron
574	chr11	121534441	121534449	intron
575	chr11	121557463	121557664	intron
572	chr11	121477300	121477399	intron
1484	chr3	84154826	84154833	intron
482	chr11	86484794	86484995	intron
603	chr12	52114845	52115052	intron
453	chr11	76026062	76026127	intron
2402	chr7	75849198	75849217	intron
2194	chr5	115340109	115340258	intron
2450	chr7	132684557	132684569	intron
1373	chr2	130792067	130792331	intron
1438	chr3	10283685	10283711	intron
2804	chr9	107834500	107834555	intron
2192	chr5	115071433	115071686	intron
792	chr14	31496005	31496227	intron
568	chr11	119685985	119686274	intron
849	chr14	54603698	54604039	intron
1980	chr5	12519506	12519564	intron
1703	chr4	126135591	126135636	intron
1704	chr4	126137568	126137578	intron
2438	chr7	122020515	122020654	intron
403	chr11	58021358	58021430	intron
2218	chr5	145232713	145232801	intron
1457	chr3	40845678	40845865	intron
606	chr12	54195952	54196119	intron
2359	chr7	24400338	24400364	intron
1297	chr2	49812114	49812365	intron
826	chr14	43343058	43343284	intron
827	chr14	43346172	43346410	intron
195	chr10	20348147	20348233	intron
271	chr10	108165011	108165067	intron
740	chr13	95720200	95720211	intron
1420	chr2	181413620	181413653	intron
501	chr11	94036601	94036785	intron
2757	chr9	46091149	46091185	intron
782	chr14	20328513	20328579	intron
784	chr14	20340560	20340657	intron
783	chr14	20340220	20340277	intron
1316	chr2	70662437	70662751	intron
1968	chr4	149136973	149137202	intron
913	chr15	58383783	58383858	intron
2784	chr9	77276603	77276739	intron
1588	chr3	123267940	123268051	intron
613	chr12	69297515	69297621	intron
1156	chr18	23954855	23955267	intron
2139	chr5	23435502	23435559	intron
2326	chr6	136920812	136920844	intron
1342	chr2	94002433	94002726	intron
1212	chr19	6126292	6126445	intron
1645	chr4	41226266	41226408	intron
699	chr13	24194045	24194144	intron
1405	chr2	164770057	164770115	intron
908	chr15	55539959	55540039	intron
2156	chr5	65020355	65020508	intron
449	chr11	75309535	75309777	intron
448	chr11	75307406	75307424	intron
2778	chr9	71729688	71729817	intron
2779	chr9	71756189	71756218	intron
3030	chrX	112370771	112371061	intron
4	chr1	10039439	10039452	intron
25	chr1	55053473	55053510	intron
2193	chr5	115237278	115237673	intron
1233	chr19	29355493	29355654	intron
934	chr15	97787660	97787879	intron
1084	chr17	23828248	23828499	intron
2141	chr5	31290630	31290695	intron
2296	chr6	94501012	94501040	intron
1247	chr19	42058289	42058397	intron
856	chr14	62332919	62333029	intron
1318	chr2	73123173	73123389	intron
2332	chr6	142398572	142398794	intron
1472	chr3	69044461	69044645	intron
2738	chr9	18293168	18293236	intron
2216	chr5	143411530	143411642	intron
437	chr11	73072123	73072251	intron
2762	chr9	56464017	56464135	intron
2325	chr6	136621122	136621122	intron
2696	chr8	125742082	125742267	intron
2290	chr6	86366008	86366180	intron
387	chr11	51767824	51767952	intron
388	chr11	51774750	51774858	intron
417	chr11	62958136	62958249	intron
418	chr11	62967605	62967631	intron
538	chr11	106876674	106876869	intron
1190	chr18	65802447	65802629	intron
749	chr13	100743945	100743956	intron
392	chr11	53429593	53429620	intron
386	chr11	51687971	51688203	intron
793	chr14	31656095	31656191	intron
413	chr11	60913080	60913188	intron
1440	chr3	14659808	14659822	intron
276	chr10	117844593	117844782	intron
1151	chr18	12129365	12129445	intron
3016	chrX	58915797	58916017	intron
2331	chr6	142169051	142169152	intron
2695	chr8	124617430	124617720	intron
2639	chr8	63071615	63071844	intron
423	chr11	68852271	68852538	intron
1461	chr3	51332234	51332459	intron
1555	chr3	95995478	95995492	intron
858	chr14	65808151	65808245	intron
1028	chr16	57166580	57167254	intron
2190	chr5	114651348	114651456	intron
1629	chr4	8598396	8598525	intron
877	chr14	118145729	118145791	intron
1402	chr2	164103234	164103477	intron
346	chr11	20617054	20617327	intron
2673	chr8	80804390	80804489	intron
1267	chr2	5894445	5894587	intron
2742	chr9	25140456	25140619	intron
1307	chr2	60217614	60217722	intron
928	chr15	78917148	78917328	intron
1578	chr3	108386142	108386304	intron
1478	chr3	81112309	81112425	intron
1684	chr4	102533734	102533841	intron
522	chr11	100588433	100588612	intron
213	chr10	42221455	42221544	intron
654	chr13	6639395	6639523	intron
2219	chr5	146833587	146833722	intron
1242	chr19	38759293	38759524	intron
323	chr11	3303706	3303711	intron
1042	chr16	93996834	93997131	intron
3051	chrX	142881812	142881861	intron
405	chr11	58215897	58215910	intron
1031	chr16	72995791	72995908	intron
389	chr11	52107952	52108169	intron
2303	chr6	101197684	101197953	intron
2254	chr6	39413840	39413950	intron
470	chr11	80055893	80056099	intron
422	chr11	68195177	68195285	intron
122	chr1	131238415	131238679	intron
2737	chr9	14786203	14786303	intron
786	chr14	21603085	21603129	intron
1706	chr4	128993370	128993558	intron
2282	chr6	72371954	72372023	intron
1315	chr2	68450368	68450385	intron
1314	chr2	68406415	68406664	intron
1254	chr19	46387931	46387964	intron
2461	chr8	12843792	12843936	intron
844	chr14	45317658	45317756	intron
1251	chr19	45659119	45659192	intron
197	chr10	20670972	20671094	intron
1683	chr4	100176056	100176093	intron
2213	chr5	138618583	138618635	intron
1556	chr3	96044657	96044911	intron
1066	chr17	13225129	13225297	intron
74	chr1	85653496	85653621	intron
441	chr11	74711122	74711252	intron
632	chr12	84851584	84851612	intron
558	chr11	113650499	113650701	intron
1207	chr19	4037673	4037765	intron
1161	chr18	33806635	33806853	intron
2689	chr8	105562963	105563177	intron
397	chr11	54998598	54998768	intron
1209	chr19	4865455	4865523	intron
744	chr13	98077296	98077610	intron
745	chr13	98089804	98089807	intron
1370	chr2	126564155	126564193	intron
2677	chr8	91607025	91607160	intron
2270	chr6	58598298	58598403	intron
1218	chr19	9993707	9993908	intron
2206	chr5	129586397	129586447	intron
181	chr10	7726375	7726532	intron
2210	chr5	135191732	135191971	intron
1550	chr3	94650576	94650672	intron
1309	chr2	61583231	61583441	intron
497	chr11	90623718	90623852	intron
2752	chr9	42122662	42122746	intron
12	chr1	34459886	34459998	intron
1291	chr2	38643661	38643871	intron
1140	chr17	86278969	86279036	intron
545	chr11	108306748	108307141	intron
543	chr11	108021866	108021939	intron
544	chr11	108148562	108148706	intron
764	chr13	109229434	109229803	intron
468	chr11	79495322	79495546	intron
2781	chr9	72723891	72723902	intron
15	chr1	43504637	43504937	intron
2797	chr9	100519214	100519270	intron
2798	chr9	100544490	100544536	intron
3060	chrX	169983339	169983482	intron
3059	chrX	169982808	169983125	intron
3056	chrX	169973179	169973552	intron
1562	chr3	100644728	100644857	intron
690	chr13	13755002	13755305	intron
689	chr13	13753596	13753956	intron
144	chr1	153307321	153307464	intron
1153	chr18	12440426	12440560	intron
1699	chr4	119946841	119947116	intron
1023	chr16	49855869	49855972	intron
45	chr1	82244956	82245120	intron
2397	chr7	68130285	68130299	intron
2396	chr7	68070472	68070759	intron
978	chr16	4754321	4754326	intron
236	chr10	62321025	62321203	intron
2252	chr6	38845222	38845368	intron
1290	chr2	34994945	34995101	intron
254	chr10	81544276	81544302	intron
1090	chr17	28431609	28431715	intron
1711	chr4	132999474	132999503	intron
1172	chr18	38890151	38890316	intron
1171	chr18	38845503	38845532	intron
2408	chr7	84604349	84604470	intron
2460	chr8	11419578	11419795	intron
13	chr1	37232927	37233092	intron
1571	chr3	106154290	106154326	intron
1245	chr19	40685698	40685758	intron
1352	chr2	103484157	103484425	intron
1361	chr2	118636460	118636524	intron
2374	chr7	58709392	58709609	intron
1175	chr18	46744135	46744145	intron
436	chr11	72703292	72703382	intron
974	chr16	4370364	4370591	intron
2281	chr6	71495419	71495500	intron
2691	chr8	119913785	119913868	intron
866	chr14	75845909	75846299	intron
1055	chr17	6430234	6430481	intron
1561	chr3	99337157	99337260	intron
2295	chr6	91714569	91714704	intron
2294	chr6	91690399	91690579	intron
1394	chr2	154400847	154400856	intron
2747	chr9	35087000	35087031	intron
882	chr15	3271298	3271332	intron
1313	chr2	66745437	66745615	intron
2199	chr5	121713721	121713790	intron
863	chr14	73282114	73282144	intron
626	chr12	79731619	79731785	intron
625	chr12	79715085	79715376	intron
624	chr12	79673488	79673716	intron
623	chr12	79541545	79541672	intron
622	chr12	79512012	79512200	intron
508	chr11	97263162	97263277	intron
1448	chr3	27985312	27985565	intron
1381	chr2	143727168	143727384	intron
529	chr11	103042623	103042836	intron
331	chr11	4874164	4874278	intron
582	chr12	8923566	8923714	intron
618	chr12	73206541	73206872	intron
194	chr10	20045684	20045812	intron
2322	chr6	134523806	134524040	intron
864	chr14	73365179	73365249	intron
1396	chr2	155139332	155139336	intron
1975	chr4	152289172	152289236	intron
2683	chr8	95429292	95429387	intron
795	chr14	35399469	35399694	intron
1224	chr19	16222425	16222563	intron
1225	chr19	16463138	16463233	intron
334	chr11	5077482	5077551	intron
1363	chr2	121435422	121435425	intron
1149	chr18	6470463	6470657	intron
868	chr14	79548955	79549112	intron
1351	chr2	103274155	103274498	intron
1016	chr16	43769537	43769619	intron
2693	chr8	123192037	123192040	intron
145	chr1	153487053	153487065	intron
1256	chr19	46670743	46670819	intron
125	chr1	131658156	131658404	intron
2638	chr8	60971451	60971565	intron
1976	chr4	155637395	155637464	intron
2316	chr6	125467603	125467759	intron
2175	chr5	92489706	92489801	intron
275	chr10	117062998	117063180	intron
1628	chr4	8203536	8203569	intron
148	chr1	158648162	158648200	intron
407	chr11	59217030	59217232	intron
429	chr11	70247879	70247934	intron
1012	chr16	38452252	38452449	intron
34	chr1	66838785	66839027	intron
854	chr14	60250563	60250786	intron
1222	chr19	10689467	10689668	intron
498	chr11	93530861	93530896	intron
499	chr11	93531454	93531656	intron
569	chr11	120150781	120150986	intron
614	chr12	69733316	69733461	intron
2265	chr6	50113164	50113283	intron
755	chr13	103751184	103751266	intron
847	chr14	52103353	52103398	intron
777	chr14	10656171	10656179	intron
2373	chr7	56160465	56160732	intron
892	chr15	37454836	37454931	intron
412	chr11	60341243	60341444	intron
539	chr11	107122011	107122044	intron
2202	chr5	123544989	123545059	intron
2191	chr5	114897943	114898217	intron
504	chr11	95415005	95415300	intron
994	chr16	23506954	23507013	intron
251	chr10	78008275	78008460	intron
237	chr10	62485308	62485406	intron
3011	chrX	41642215	41642251	intron
2424	chr7	104244535	104244760	intron
163	chr1	187228509	187228511	intron
2751	chr9	40333949	40334059	intron
164	chr1	187875767	187875831	intron
1183	chr18	61570171	61570419	intron
1184	chr18	61579051	61579107	intron
2820	chr9	123530340	123530599	intron
22	chr1	52726007	52726127	intron
2395	chr7	67278235	67278372	intron
2619	chr8	39155472	39155705	intron
33	chr1	66816205	66816366	intron
1334	chr2	91203166	91203181	intron
1446	chr3	27613830	27613918	intron
1595	chr3	135440454	135440727	intron
891	chr15	36779531	36779635	intron
1568	chr3	103915436	103915816	intron
483	chr11	86646507	86646519	intron
484	chr11	86652160	86652321	intron
485	chr11	86653549	86653604	intron
1379	chr2	139526796	139526961	intron
1688	chr4	108832594	108832802	intron
1443	chr3	19216760	19216777	intron
984	chr16	15992423	15992684	intron
1121	chr17	57370618	57370733	intron
1347	chr2	101862711	101862715	intron
1289	chr2	33466266	33466448	intron
1335	chr2	91683007	91683084	intron
1657	chr4	62325138	62325412	intron
1354	chr2	110663870	110663890	intron
1675	chr4	83485519	83485660	intron
1689	chr4	109117020	109117232	intron
1340	chr2	93785889	93785947	intron
566	chr11	119206886	119207079	intron
791	chr14	31195926	31195942	intron
2214	chr5	140670133	140670353	intron
382	chr11	49903613	49903698	intron
635	chr12	85929540	85929560	intron
2457	chr8	9556269	9556485	intron
2251	chr6	37207163	37207282	intron
739	chr13	94260755	94260872	intron
246	chr10	75779239	75779249	intron
262	chr10	95266061	95266079	intron
721	chr13	63568320	63568481	intron
1445	chr3	24782975	24782977	intron
1444	chr3	24657836	24657874	intron
2648	chr8	71161717	71161900	intron
2646	chr8	71147509	71147729	intron
2647	chr8	71159578	71159683	intron
1724	chr4	145611293	145611399	intron
2451	chr7	135632111	135632224	intron
353	chr11	21569327	21569361	intron
550	chr11	109665134	109665155	intron
560	chr11	115648049	115648173	intron
135	chr1	135895830	135895984	intron
2794	chr9	96477728	96477851	intron
1176	chr18	47282934	47282965	intron
2414	chr7	96193324	96193353	intron
2186	chr5	109558036	109558307	intron
940	chr15	99332686	99332815	intron
855	chr14	60735782	60735868	intron
26	chr1	55132497	55132723	intron
895	chr15	50726936	50726994	intron
896	chr15	50739291	50739448	intron
898	chr15	50824073	50824329	intron
894	chr15	50665519	50665537	intron
897	chr15	50758322	50758502	intron
2084	chr5	15578192	15578400	intron
2073	chr5	15528106	15528501	intron
19	chr1	46568469	46568528	intron
1170	chr18	37934422	37934454	intron
385	chr11	51264764	51264969	intron
1244	chr19	40626314	40626519	intron
1653	chr4	57575334	57575382	intron
1654	chr4	57767022	57767030	intron
1652	chr4	57569014	57569093	intron
2232	chr6	8353163	8353185	intron
1241	chr19	37955637	37955789	intron
1294	chr2	44057035	44057313	intron
1488	chr3	84500561	84500774	intron
3053	chrX	155215465	155215692	intron
211	chr10	40443673	40443879	intron
209	chr10	40350376	40350564	intron
210	chr10	40354029	40354063	intron
491	chr11	88196184	88196356	intron
457	chr11	77384652	77384844	intron
1364	chr2	121510046	121510208	intron
1331	chr2	84677308	84677483	intron
1303	chr2	59780765	59780814	intron
1304	chr2	59783508	59783672	intron
1302	chr2	59691093	59691248	intron
350	chr11	21369982	21370165	intron
720	chr13	63146954	63147015	intron
2776	chr9	69367769	69367884	intron
2367	chr7	44738817	44739185	intron
2337	chr6	149310237	149310366	intron
1449	chr3	30603911	30604081	intron
2155	chr5	64300007	64300120	intron
1671	chr4	82437108	82437250	intron
1668	chr4	82336294	82336421	intron
1672	chr4	82484816	82484975	intron
1669	chr4	82367542	82367652	intron
1670	chr4	82434819	82435010	intron
1662	chr4	72199145	72199406	intron
2135	chr5	15712020	15712403	intron
85	chr1	88233668	88233728	intron
89	chr1	88253735	88253950	intron
86	chr1	88248927	88248985	intron
87	chr1	88249998	88250217	intron
84	chr1	88227683	88228077	intron
88	chr1	88251489	88251764	intron
1358	chr2	117133508	117133580	intron
258	chr10	89112628	89112681	intron
2805	chr9	108227136	108227293	intron
1718	chr4	144994453	144994476	intron
1485	chr3	84229988	84230053	intron
2328	chr6	137561123	137561177	intron
1715	chr4	139233075	139233204	intron
592	chr12	34735562	34735585	intron
370	chr11	32674105	32674177	intron
369	chr11	32653476	32653560	intron
368	chr11	32650535	32650811	intron
2507	chr8	20058625	20058749	intron
2479	chr8	19773079	19773501	intron
2482	chr8	19786587	19787056	intron
2589	chr8	20631244	20631686	intron
2590	chr8	20631858	20632098	intron
2476	chr8	19765638	19765703	intron
2505	chr8	20053723	20053949	intron
2501	chr8	20027972	20028147	intron
2497	chr8	19933057	19933251	intron
2593	chr8	20636048	20636339	intron
2493	chr8	19920065	19920490	intron
2483	chr8	19788386	19788403	intron
2500	chr8	20023798	20024126	intron
2477	chr8	19767016	19767554	intron
2485	chr8	19791372	19791761	intron
2496	chr8	19931494	19931618	intron
2489	chr8	19908313	19909041	intron
2473	chr8	19731322	19731784	intron
2492	chr8	19915922	19916175	intron
2499	chr8	19966691	19966902	intron
2588	chr8	20624192	20624321	intron
2592	chr8	20635240	20635536	intron
2587	chr8	20622712	20622871	intron
2474	chr8	19746262	19746283	intron
2504	chr8	20048911	20049751	intron
2586	chr8	20616367	20616409	intron
2495	chr8	19931028	19931150	intron
2486	chr8	19799425	19799642	intron
2491	chr8	19911377	19911550	intron
2498	chr8	19962230	19962476	intron
2480	chr8	19773717	19773724	intron
2503	chr8	20043142	20043356	intron
2478	chr8	19768864	19768979	intron
2591	chr8	20632738	20632958	intron
2502	chr8	20037244	20037354	intron
2484	chr8	19789708	19789952	intron
2494	chr8	19927563	19928024	intron
2490	chr8	19910139	19910753	intron
2506	chr8	20056243	20056746	intron
2481	chr8	19775204	19775577	intron
2488	chr8	19801999	19802263	intron
2487	chr8	19800473	19800654	intron
2188	chr5	110964852	110964862	intron
2187	chr5	110964299	110964568	intron
2425	chr7	104771543	104772139	intron
200	chr10	22142406	22143020	intron
1465	chr3	60504633	60504738	intron
788	chr14	23530628	23530637	intron
1407	chr2	165874043	165874274	intron
1408	chr2	166116622	166116696	intron
347	chr11	20691439	20691659	intron
433	chr11	70971047	70971187	intron
416	chr11	61533270	61533461	intron
1816	chr4	146535974	146536004	intron
1817	chr4	146536235	146536429	intron
1812	chr4	146515200	146515309	intron
1815	chr4	146534989	146535123	intron
1811	chr4	146512680	146512703	intron
2827	chr9	124312179	124312327	intron
333	chr11	4997339	4997349	intron
332	chr11	4975997	4976096	intron
629	chr12	80858413	80858493	intron
1310	chr2	62195939	62196165	intron
3020	chrX	76598636	76599079	intron
1702	chr4	123635840	123635920	intron
1633	chr4	11157720	11157923	intron
1126	chr17	65864666	65864887	intron
1201	chr18	77945121	77945346	intron
2746	chr9	32118051	32118250	intron
2618	chr8	36660303	36660393	intron
612	chr12	67059364	67059468	intron
1602	chr3	142318487	142318617	intron
1603	chr3	142394502	142394742	intron
358	chr11	23316257	23316400	intron
2406	chr7	82469490	82469672	intron
1847	chr4	147031305	147031854	intron
1848	chr4	147041898	147042333	intron
1845	chr4	147028318	147028634	intron
1846	chr4	147029037	147029788	intron
1553	chr3	95589029	95589318	intron
772	chr13	119601914	119602291	intron
771	chr13	119596686	119596871	intron
1419	chr2	177464843	177465009	intron
1760	chr4	146169089	146169402	intron
1767	chr4	146189273	146189382	intron
1758	chr4	146167259	146167447	intron
1764	chr4	146176337	146176369	intron
1759	chr4	146167987	146168366	intron
1766	chr4	146178223	146178265	intron
1763	chr4	146174811	146175129	intron
1762	chr4	146173786	146174292	intron
1765	chr4	146177837	146178013	intron
1756	chr4	146158762	146159071	intron
1768	chr4	146189989	146190047	intron
1757	chr4	146164394	146164649	intron
1761	chr4	146172061	146172274	intron
2540	chr8	20342666	20342964	intron
2539	chr8	20341916	20341971	intron
2258	chr6	40749835	40749944	intron
2259	chr6	40750865	40750890	intron
2306	chr6	113378726	113378794	intron
2323	chr6	134659494	134659563	intron
649	chr12	118296133	118296159	intron
1579	chr3	108856556	108856928	intron
1551	chr3	94868300	94868343	intron
1526	chr3	92253517	92253915	intron
1525	chr3	92252723	92253030	intron
1524	chr3	92250847	92251633	intron
1005	chr16	29496104	29496128	intron
1494	chr3	88949419	88949503	intron
190	chr10	18477480	18477536	intron
1593	chr3	132827604	132827751	intron
23	chr1	54524696	54524846	intron
1155	chr18	23754582	23754614	intron
212	chr10	41830810	41831088	intron
943	chr15	100700357	100700429	intron
2799	chr9	101250613	101250745	intron
941	chr15	100145948	100145987	intron
600	chr12	44487058	44487172	intron
1560	chr3	96844870	96845153	intron
1559	chr3	96842596	96842823	intron
1009	chr16	33830249	33830452	intron
243	chr10	75218890	75219020	intron
2652	chr8	71312790	71312813	intron
1308	chr2	60813233	60813293	intron
1274	chr2	20913157	20913276	intron
2159	chr5	66100115	66100246	intron
1963	chr4	147775491	147775726	intron
1964	chr4	147793602	147793903	intron
1965	chr4	147800441	147800594	intron
1048	chr17	3365845	3365911	intron
1189	chr18	65091906	65092198	intron
2815	chr9	113742303	113742357	intron
185	chr10	10977144	10977271	intron
524	chr11	100838563	100838729	intron
565	chr11	117305450	117305585	intron
1043	chr16	94571472	94571480	intron
278	chr10	122845556	122845642	intron
249	chr10	77056200	77056224	intron
153	chr1	170393464	170393632	intron
1339	chr2	92236194	92236288	intron
1730	chr4	145686466	145686632	intron
1727	chr4	145680380	145680616	intron
1733	chr4	145695056	145695319	intron
1726	chr4	145679329	145679823	intron
1729	chr4	145684528	145684822	intron
1732	chr4	145693320	145693623	intron
1728	chr4	145680928	145681168	intron
1731	chr4	145690803	145691201	intron
1076	chr17	23297585	23297849	intron
1239	chr19	34596515	34596560	intron
2338	chr7	4878226	4878328	intron
1691	chr4	111934464	111934501	intron
1785	chr4	146453462	146453656	intron
1789	chr4	146463013	146463480	intron
1788	chr4	146461649	146461862	intron
1787	chr4	146460995	146461202	intron
1790	chr4	146464605	146464769	intron
1786	chr4	146456286	146456346	intron
1973	chr4	150379566	150379755	intron
1974	chr4	150492261	150492309	intron
1972	chr4	150372592	150372830	intron
1052	chr17	5178931	5178937	intron
1051	chr17	5144363	5144493	intron
1776	chr4	146427186	146427422	intron
1781	chr4	146443174	146443643	intron
1777	chr4	146435839	146435848	intron
1740	chr4	145788404	145788452	intron
1780	chr4	146437435	146437710	intron
1774	chr4	146282829	146283070	intron
1778	chr4	146436333	146436613	intron
1783	chr4	146445434	146445543	intron
1775	chr4	146425490	146425911	intron
1779	chr4	146436807	146436899	intron
1739	chr4	145783821	145784070	intron
1782	chr4	146444004	146444181	intron
722	chr13	65112340	65112588	intron
1549	chr3	94551712	94551725	intron
1122	chr17	57855956	57856187	intron
434	chr11	72090277	72090458	intron
2399	chr7	73524532	73524676	intron
871	chr14	101607149	101607315	intron
1614	chr3	152479367	152479453	intron
878	chr14	119008256	119008338	intron
2148	chr5	36660994	36661203	intron
2147	chr5	36630546	36630737	intron
2458	chr8	10992144	10992149	intron
2612	chr8	22880341	22880402	intron
1270	chr2	13290867	13291010	intron
887	chr15	12451908	12451963	intron
2756	chr9	44841439	44841463	intron
124	chr1	131427591	131427674	intron
1286	chr2	32289591	32289733	intron
481	chr11	86338583	86338602	intron
336	chr11	5443743	5444030	intron
2177	chr5	92875802	92875858	intron
1415	chr2	174344002	174344234	intron
752	chr13	101736190	101736410	intron
723	chr13	67483772	67483879	intron
378	chr11	45874044	45874125	intron
379	chr11	45880380	45880581	intron
2681	chr8	95065050	95065288	intron
741	chr13	96431822	96432070	intron
2361	chr7	26369965	26370099	intron
2189	chr5	114132007	114132085	intron
644	chr12	104824499	104824713	intron
1029	chr16	57391365	57391585	intron
2475	chr8	19751783	19752067	intron
30	chr1	64799845	64800208	intron
1186	chr18	63178967	63179086	intron
1187	chr18	63249778	63249817	intron
1932	chr4	147423094	147423168	intron
1887	chr4	147266446	147266533	intron
1877	chr4	147236664	147237366	intron
1935	chr4	147426211	147426618	intron
1927	chr4	147417219	147417606	intron
1944	chr4	147508241	147508379	intron
1921	chr4	147396455	147396634	intron
1901	chr4	147337360	147337954	intron
1913	chr4	147380401	147380573	intron
1890	chr4	147285782	147286143	intron
1882	chr4	147252650	147252658	intron
1908	chr4	147363667	147363927	intron
1926	chr4	147416334	147416551	intron
1898	chr4	147333679	147333902	intron
1943	chr4	147456060	147456097	intron
1922	chr4	147400889	147401096	intron
1905	chr4	147347235	147347444	intron
1873	chr4	147217516	147217705	intron
1895	chr4	147306225	147306403	intron
1880	chr4	147246301	147246433	intron
1876	chr4	147234940	147235566	intron
1886	chr4	147262570	147262769	intron
1902	chr4	147339488	147339741	intron
1910	chr4	147365550	147365576	intron
1933	chr4	147424723	147424794	intron
1892	chr4	147288135	147288337	intron
1899	chr4	147335173	147335214	intron
1929	chr4	147419683	147419975	intron
1936	chr4	147427575	147428214	intron
1872	chr4	147214317	147214509	intron
1940	chr4	147442668	147442870	intron
1906	chr4	147354641	147355042	intron
1891	chr4	147287385	147287672	intron
1930	chr4	147420991	147421246	intron
1909	chr4	147365061	147365351	intron
1925	chr4	147413610	147413792	intron
1917	chr4	147391029	147391632	intron
1924	chr4	147409040	147409113	intron
1903	chr4	147340956	147340999	intron
1871	chr4	147196595	147196642	intron
1911	chr4	147367396	147367407	intron
1893	chr4	147294239	147294413	intron
1874	chr4	147219653	147219741	intron
1937	chr4	147428501	147429049	intron
1885	chr4	147260050	147260439	intron
1907	chr4	147357881	147357958	intron
1879	chr4	147243231	147243268	intron
1869	chr4	147179129	147179597	intron
1920	chr4	147393811	147393966	intron
1900	chr4	147335424	147336325	intron
1928	chr4	147418413	147418622	intron
1914	chr4	147381615	147381839	intron
1919	chr4	147393136	147393153	intron
1938	chr4	147437047	147437700	intron
1941	chr4	147452459	147452908	intron
1875	chr4	147232126	147232841	intron
1889	chr4	147280046	147280599	intron
1896	chr4	147314342	147314402	intron
1870	chr4	147185613	147185804	intron
1934	chr4	147425604	147425944	intron
1916	chr4	147388275	147388449	intron
1894	chr4	147298711	147299129	intron
1931	chr4	147421773	147422407	intron
1884	chr4	147254152	147254522	intron
1868	chr4	147178360	147178817	intron
1878	chr4	147241896	147242210	intron
1939	chr4	147438308	147439246	intron
1881	chr4	147252079	147252285	intron
1942	chr4	147455763	147455883	intron
1923	chr4	147402670	147402841	intron
1912	chr4	147377591	147378024	intron
1915	chr4	147382532	147382996	intron
1888	chr4	147271412	147271847	intron
1897	chr4	147332092	147332822	intron
1883	chr4	147253401	147253498	intron
1904	chr4	147345249	147345546	intron
1918	chr4	147391922	147392015	intron
707	chr13	37866943	37867121	intron
2208	chr5	134492073	134492273	intron
2161	chr5	67797830	67797899	intron
149	chr1	162300042	162300111	intron
530	chr11	104324047	104324211	intron
1125	chr17	64130276	64130331	intron
907	chr15	55200626	55200691	intron
1299	chr2	52441825	52441958	intron
889	chr15	25915329	25915552	intron
9	chr1	26686961	26687397	intron
1228	chr19	21814944	21815016	intron
515	chr11	98394398	98394771	intron
189	chr10	17946100	17946160	intron
2687	chr8	105450962	105451189	intron
2728	chr9	3659549	3659967	intron
274	chr10	115406574	115406637	intron
233	chr10	59548237	59548394	intron
1025	chr16	52060895	52061022	intron
770	chr13	114964315	114964409	intron
704	chr13	34313121	34313259	intron
1598	chr3	137868426	137868491	intron
478	chr11	85101979	85102059	intron
1969	chr4	149650817	149650927	intron
207	chr10	31997605	31997692	intron
461	chr11	77512433	77512744	intron
460	chr11	77511896	77512074	intron
440	chr11	74546888	74547107	intron
439	chr11	74501966	74502010	intron
1954	chr4	147553703	147553834	intron
73	chr1	85631526	85631710	intron
1380	chr2	140545103	140545197	intron
1011	chr16	35178956	35178966	intron
2149	chr5	38409479	38409663	intron
2365	chr7	42692368	42692544	intron
3050	chrX	142149131	142149329	intron
2620	chr8	40996329	40996549	intron
620	chr12	76054715	76054734	intron
444	chr11	75112264	75112393	intron
443	chr11	74974890	74974960	intron
445	chr11	75115161	75115215	intron
990	chr16	21693720	21693959	intron
1263	chr19	61140492	61140606	intron
2614	chr8	25646539	25646784	intron
1045	chr16	96192045	96192171	intron
1305	chr2	60083544	60083777	intron
1306	chr2	60084872	60085139	intron
1801	chr4	146489687	146489896	Intergenic
71	chr1	85557642	85557682	Intergenic
1481	chr3	83576471	83576513	Intergenic
2927	chrUn_JH584304	51073	52039	Intergenic
2266	chr6	52672383	52672387	Intergenic
1178	chr18	56927012	56927158	Intergenic
2915	chrUn_JH584304	27822	27886	Intergenic
1387	chr2	145999073	145999092	Intergenic
512	chr11	97899978	97900188	Intergenic
463	chr11	77737211	77737366	Intergenic
517	chr11	98935198	98935266	Intergenic
1109	chr17	42943364	42943369	Intergenic
2067	chr5	15513237	15513694	Intergenic
1630	chr4	8648026	8648205	Intergenic
1597	chr3	137669098	137669343	Intergenic
728	chr13	74528703	74528958	Intergenic
2154	chr5	61780046	61780101	Intergenic
29	chr1	64195171	64195430	Intergenic
1810	chr4	146499626	146499683	Intergenic
2203	chr5	124046884	124046944	Intergenic
58	chr1	85239689	85239918	Intergenic
2387	chr7	64474295	64474709	Intergenic
2994	chrX	32593783	32593930	Intergenic
340	chr11	15077855	15077995	Intergenic
825	chr14	43340461	43340803	Intergenic
495	chr11	88968831	88969525	Intergenic
2086	chr5	15588630	15588942	Intergenic
1322	chr2	75586642	75586685	Intergenic
2510	chr8	20101984	20102748	Intergenic
2699	chr9	3000241	3002352	Intergenic
1259	chr19	50829952	50830044	Intergenic
834	chr14	43361298	43361574	Intergenic
2976	chrX	31219690	31219815	Intergenic
2441	chr7	126298177	126298367	Intergenic
1216	chr19	9828953	9829348	Intergenic
2285	chr6	79375249	79375411	Intergenic
1135	chr17	80766281	80766427	Intergenic
2864	chr1_GL456221_random	59422	59705	Intergenic
1203	chr18	86564154	86564397	Intergenic
96	chr1	88285290	88285477	Intergenic
2088	chr5	15590503	15590632	Intergenic
1068	chr17	13320504	13320874	Intergenic
1667	chr4	82289023	82289126	Intergenic
2114	chr5	15637774	15637944	Intergenic
8	chr1	24613196	24616110	Intergenic
2045	chr5	15468948	15469213	Intergenic
686	chr13	12950682	12950929	Intergenic
2033	chr5	15044087	15044295	Intergenic
2676	chr8	91190760	91190900	Intergenic
2907	chrUn_JH584304	156	3404	Intergenic
2939	chrUn_JH584304	77403	79715	Intergenic
2705	chr9	3009287	3010088	Intergenic
2227	chr6	3620868	3620905	Intergenic
61	chr1	85278421	85278556	Intergenic
1266	chr2	3050131	3050399	Intergenic
2654	chr8	71807313	71807454	Intergenic
2958	chrX	31140876	31141094	Intergenic
1458	chr3	41228922	41229016	Intergenic
1336	chr2	92029522	92029610	Intergenic
3036	chrX	123056328	123056585	Intergenic
2168	chr5	88366661	88366765	Intergenic
2710	chr9	3014778	3016221	Intergenic
638	chr12	92883167	92883318	Intergenic
2350	chr7	16981008	16981134	Intergenic
875	chr14	110085522	110085727	Intergenic
1522	chr3	92248366	92248557	Intergenic
1	chr1	8217447	8217695	Intergenic
506	chr11	96839399	96839570	Intergenic
116	chr1	118098413	118098424	Intergenic
2937	chrUn_JH584304	74041	74296	Intergenic
661	chr13	12787308	12787310	Intergenic
2845	chr1_GL456211_random	174074	174309	Intergenic
2719	chr9	3029409	3029866	Intergenic
2690	chr8	117489166	117489273	Intergenic
2727	chr9	3312671	3312829	Intergenic
678	chr13	12889717	12889890	Intergenic
1517	chr3	92242861	92243095	Intergenic
3025	chrX	94970377	94970542	Intergenic
3004	chrX	33932761	33933059	Intergenic
2910	chrUn_JH584304	9648	11724	Intergenic
1991	chr5	14940505	14940779	Intergenic
3027	chrX	94973758	94973917	Intergenic
927	chr15	78828972	78828979	Intergenic
2302	chr6	99600608	99600609	Intergenic
1822	chr4	146606630	146606699	Intergenic
456	chr11	76899647	76899751	Intergenic
3063	chrX	170015166	170015265	Intergenic
2745	chr9	31710252	31710424	Intergenic
652	chr13	3372942	3373618	Intergenic
2034	chr5	15051691	15052048	Intergenic
1539	chr3	92273129	92273152	Intergenic
2029	chr5	15037608	15037734	Intergenic
1541	chr3	92277733	92278432	Intergenic
2723	chr9	3035717	3036334	Intergenic
272	chr10	111696508	111696596	Intergenic
2343	chr7	15452319	15452546	Intergenic
775	chr14	8174033	8174191	Intergenic
2518	chr8	20121936	20122076	Intergenic
3044	chrX	126777666	126777963	Intergenic
2108	chr5	15631585	15631799	Intergenic
888	chr15	22688900	22689041	Intergenic
1983	chr5	14907552	14907722	Intergenic
1754	chr4	146070024	146070047	Intergenic
1627	chr4	3252141	3252297	Intergenic
2093	chr5	15598680	15599118	Intergenic
349	chr11	21237467	21238041	Intergenic
2075	chr5	15536019	15536237	Intergenic
1981	chr5	14903306	14903872	Intergenic
2081	chr5	15555326	15555729	Intergenic
137	chr1	138456230	138456357	Intergenic
1414	chr2	172641684	172641736	Intergenic
2522	chr8	20138485	20138688	Intergenic
1855	chr4	147123393	147123604	Intergenic
666	chr13	12810094	12810147	Intergenic
1074	chr17	13654626	13655035	Intergenic
860	chr14	68753570	68753865	Intergenic
2565	chr8	20518701	20518983	Intergenic
3047	chrX	136503091	136503262	Intergenic
2158	chr5	65698971	65698995	Intergenic
2576	chr8	20571617	20571965	Intergenic
2415	chr7	97069263	97069422	Intergenic
708	chr13	39942183	39942255	Intergenic
2583	chr8	20602348	20602594	Intergenic
2796	chr9	100074431	100074594	Intergenic
2814	chr9	111289845	111290174	Intergenic
710	chr13	43991989	43992213	Intergenic
1656	chr4	61811636	61811647	Intergenic
1834	chr4	146723149	146723209	Intergenic
1664	chr4	81501951	81502074	Intergenic
112	chr1	108522958	108523180	Intergenic
2733	chr9	13616599	13616613	Intergenic
2467	chr8	19690640	19691050	Intergenic
187	chr10	17541137	17541298	Intergenic
588	chr12	25208515	25208561	Intergenic
756	chr13	103977656	103977878	Intergenic
1283	chr2	29771485	29771485	Intergenic
961	chr16	3252554	3252892	Intergenic
2686	chr8	100279935	100280099	Intergenic
2099	chr5	15609212	15609234	Intergenic
2988	chrX	31740333	31740359	Intergenic
660	chr13	12766970	12767135	Intergenic
2116	chr5	15642892	15643503	Intergenic
977	chr16	4588158	4588334	Intergenic
359	chr11	23801874	23802061	Intergenic
2765	chr9	60521404	60521589	Intergenic
2299	chr6	95797872	95798091	Intergenic
604	chr12	52439172	52439203	Intergenic
2608	chr8	20826831	20827330	Intergenic
477	chr11	84752649	84752792	Intergenic
1338	chr2	92182236	92182328	Intergenic
225	chr10	57743749	57743820	Intergenic
330	chr11	4865895	4865961	Intergenic
1510	chr3	92232261	92232601	Intergenic
48	chr1	84979741	84979997	Intergenic
1857	chr4	147127734	147127816	Intergenic
360	chr11	24354201	24354211	Intergenic
2321	chr6	134444303	134444494	Intergenic
1988	chr5	14924020	14924150	Intergenic
766	chr13	111270451	111270659	Intergenic
1574	chr3	106270186	106270242	Intergenic
659	chr13	12765058	12765224	Intergenic
1141	chr17	88273265	88273364	Intergenic
682	chr13	12930810	12931041	Intergenic
2971	chrX	31201121	31201228	Intergenic
375	chr11	42939200	42939269	Intergenic
2989	chrX	32074507	32074728	Intergenic
128	chr1	133594786	133595468	Intergenic
2944	chrUn_JH584304	95489	98472	Intergenic
1617	chr4	3080596	3081516	Intergenic
490	chr11	88059248	88059441	Intergenic
1843	chr4	147018158	147018480	Intergenic
155	chr1	171034473	171034645	Intergenic
2626	chr8	47744106	47744203	Intergenic
1112	chr17	44122449	44122617	Intergenic
2712	chr9	3017811	3019043	Intergenic
1426	chr2	181931460	181931635	Intergenic
951	chr16	3123547	3124388	Intergenic
809	chr14	43267546	43267664	Intergenic
2200	chr5	122421125	122421279	Intergenic
1557	chr3	96261542	96261625	Intergenic
1486	chr3	84312833	84313036	Intergenic
425	chr11	69258064	69258310	Intergenic
2056	chr5	15498754	15498946	Intergenic
736	chr13	91819732	91819778	Intergenic
781	chr14	19418542	19419415	Intergenic
3015	chrX	58863032	58863164	Intergenic
1950	chr4	147523576	147523633	Intergenic
2865	chr1_GL456221_random	99166	99303	Intergenic
1698	chr4	119733439	119733547	Intergenic
520	chr11	100300301	100300574	Intergenic
2037	chr5	15059504	15059533	Intergenic
532	chr11	104590058	104590338	Intergenic
55	chr1	85136082	85136228	Intergenic
57	chr1	85232317	85232840	Intergenic
2354	chr7	19899651	19899861	Intergenic
1146	chr18	3004811	3005110	Intergenic
175	chr10	3112412	3112905	Intergenic
584	chr12	9854817	9854827	Intergenic
988	chr16	20037349	20037536	Intergenic
1454	chr3	38077283	38077344	Intergenic
665	chr13	12806721	12806764	Intergenic
3021	chrX	79822308	79822486	Intergenic
1476	chr3	80014369	80014606	Intergenic
2533	chr8	20298518	20298739	Intergenic
2641	chr8	69584183	69584240	Intergenic
2670	chr8	75071523	75071666	Intergenic
3007	chrX	34466955	34467177	Intergenic
1584	chr3	119959833	119959840	Intergenic
904	chr15	53354254	53354313	Intergenic
2972	chrX	31201831	31201893	Intergenic
198	chr10	20769093	20769174	Intergenic
2792	chr9	87819758	87819946	Intergenic
1098	chr17	35106290	35106348	Intergenic
1059	chr17	13025909	13026100	Intergenic
3003	chrX	33931518	33931681	Intergenic
2019	chr5	15008057	15008605	Intergenic
2665	chr8	71844968	71845275	Intergenic
202	chr10	29761494	29761777	Intergenic
2468	chr8	19703681	19703871	Intergenic
184	chr10	10570947	10571109	Intergenic
776	chr14	8286646	8286839	Intergenic
1819	chr4	146596586	146597206	Intergenic
1459	chr3	42721230	42721505	Intergenic
1570	chr3	104713967	104714156	Intergenic
2041	chr5	15461880	15462617	Intergenic
1467	chr3	62159157	62159339	Intergenic
1463	chr3	53399976	53400220	Intergenic
830	chr14	43359503	43359503	Intergenic
2062	chr5	15509506	15509743	Intergenic
2801	chr9	106112004	106112183	Intergenic
326	chr11	4184069	4184089	Intergenic
1462	chr3	52416568	52416590	Intergenic
2543	chr8	20367410	20367607	Intergenic
681	chr13	12922302	12922389	Intergenic
3062	chrX	170006294	170006477	Intergenic
2715	chr9	3023388	3024575	Intergenic
2694	chr8	123777567	123777722	Intergenic
2105	chr5	15627424	15627542	Intergenic
554	chr11	109896365	109896608	Intergenic
2657	chr8	71825735	71826041	Intergenic
552	chr11	109755511	109755751	Intergenic
1623	chr4	3236083	3236167	Intergenic
2936	chrUn_JH584304	71874	73453	Intergenic
890	chr15	33836715	33836850	Intergenic
2024	chr5	15019433	15019948	Intergenic
2525	chr8	20147197	20147379	Intergenic
1282	chr2	25744994	25745013	Intergenic
841	chr14	43523206	43523521	Intergenic
1044	chr16	95643587	95643610	Intergenic
1350	chr2	103208937	103209006	Intergenic
1751	chr4	145844560	145844693	Intergenic
467	chr11	78885180	78885253	Intergenic
2121	chr5	15672073	15672316	Intergenic
474	chr11	83077677	83078064	Intergenic
867	chr14	77012131	77012185	Intergenic
817	chr14	43319072	43319152	Intergenic
2919	chrUn_JH584304	35700	37958	Intergenic
2953	chrX	21467772	21467860	Intergenic
673	chr13	12854425	12854540	Intergenic
68	chr1	85503107	85503282	Intergenic
2059	chr5	15507622	15507900	Intergenic
2514	chr8	20107631	20107701	Intergenic
1827	chr4	146642956	146643132	Intergenic
1947	chr4	147519558	147519774	Intergenic
222	chr10	57438335	57438519	Intergenic
2911	chrUn_JH584304	12326	22101	Intergenic
1504	chr3	92225527	92225877	Intergenic
2418	chr7	100132895	100133024	Intergenic
1644	chr4	41134830	41134849	Intergenic
217	chr10	44007151	44007246	Intergenic
281	chr10	127122799	127123142	Intergenic
1851	chr4	147094922	147095981	Intergenic
2630	chr8	55114968	55115158	Intergenic
1418	chr2	177320677	177320838	Intergenic
1655	chr4	60371084	60371232	Intergenic
711	chr13	44301943	44302133	Intergenic
2180	chr5	102195989	102196083	Intergenic
2769	chr9	65202006	65202200	Intergenic
2071	chr5	15520360	15520607	Intergenic
1428	chr3	5860455	5860690	Intergenic
546	chr11	108378628	108378639	Intergenic
537	chr11	106077060	106077221	Intergenic
2279	chr6	68250140	68250383	Intergenic
1833	chr4	146722026	146722158	Intergenic
998	chr16	23994585	23994631	Intergenic
2806	chr9	108281289	108281344	Intergenic
3032	chrX	115579919	115580213	Intergenic
2240	chr6	22493802	22493982	Intergenic
2076	chr5	15536801	15536979	Intergenic
1545	chr3	92281944	92282081	Intergenic
1838	chr4	146741974	146742022	Intergenic
1773	chr4	146267789	146268074	Intergenic
2573	chr8	20562288	20562417	Intergenic
2984	chrX	31243113	31243351	Intergenic
1535	chr3	92269305	92269543	Intergenic
2390	chr7	64485861	64485987	Intergenic
2580	chr8	20581413	20581751	Intergenic
284	chr10	128186233	128186295	Intergenic
903	chr15	52662311	52662558	Intergenic
165	chr1	190300415	190300582	Intergenic
289	chr11	3122184	3122427	Intergenic
729	chr13	74529640	74529941	Intergenic
2	chr1	9661538	9661580	Intergenic
808	chr14	43267045	43267241	Intergenic
845	chr14	45423219	45423393	Intergenic
2125	chr5	15678454	15678688	Intergenic
2979	chrX	31226856	31227039	Intergenic
2961	chrX	31158086	31158311	Intergenic
2569	chr8	20538566	20539052	Intergenic
1142	chr17	90026331	90026519	Intergenic
2095	chr5	15601171	15601201	Intergenic
2601	chr8	20703887	20704031	Intergenic
2599	chr8	20693469	20693658	Intergenic
2960	chrX	31147264	31147319	Intergenic
2571	chr8	20552823	20552943	Intergenic
1179	chr18	57858816	57859059	Intergenic
735	chr13	85431536	85431555	Intergenic
3048	chrX	137298738	137298964	Intergenic
2948	chrUn_JH584304	105716	109635	Intergenic
1271	chr2	14342252	14342450	Intergenic
344	chr11	20116115	20116128	Intergenic
2103	chr5	15616501	15616889	Intergenic
2949	chrUn_JH584304	109956	111302	Intergenic
636	chr12	91939751	91940017	Intergenic
1710	chr4	132515686	132516014	Intergenic
1104	chr17	36346411	36346559	Intergenic
2224	chr6	3182092	3182323	Intergenic
2837	chr1_GL456211_random	8221	8387	Intergenic
1575	chr3	106299790	106299848	Intergenic
117	chr1	119328733	119328893	Intergenic
2428	chr7	106269316	106269372	Intergenic
2472	chr8	19727828	19728268	Intergenic
1301	chr2	57554448	57554732	Intergenic
821	chr14	43333394	43333606	Intergenic
696	chr13	23526324	23526398	Intergenic
1721	chr4	145449836	145449871	Intergenic
2179	chr5	101317178	101317263	Intergenic
2172	chr5	90828082	90828336	Intergenic
1431	chr3	8246293	8246558	Intergenic
2253	chr6	38889235	38889382	Intergenic
2433	chr7	113427649	113427804	Intergenic
1805	chr4	146495049	146495361	Intergenic
1477	chr3	80625696	80625878	Intergenic
2922	chrUn_JH584304	43131	46289	Intergenic
2824	chr9	124257571	124257761	Intergenic
505	chr11	96760529	96760720	Intergenic
2739	chr9	21220295	21220520	Intergenic
670	chr13	12837962	12838156	Intergenic
1094	chr17	31281710	31281753	Intergenic
419	chr11	63742856	63743018	Intergenic
2178	chr5	93807865	93808015	Intergenic
995	chr16	23607473	23607595	Intergenic
837	chr14	43373503	43373670	Intergenic
2909	chrUn_JH584304	4705	9391	Intergenic
2015	chr5	15004362	15004517	Intergenic
290	chr11	3122632	3122944	Intergenic
712	chr13	45031354	45031360	Intergenic
406	chr11	58470746	58470810	Intergenic
2560	chr8	20495819	20496075	Intergenic
2702	chr9	3004483	3004805	Intergenic
1030	chr16	68741642	68741754	Intergenic
365	chr11	32324616	32324938	Intergenic
2730	chr9	11344548	11344656	Intergenic
763	chr13	108544080	108544156	Intergenic
2021	chr5	15016209	15016342	Intergenic
2920	chrUn_JH584304	38171	41594	Intergenic
2038	chr5	15457872	15458044	Intergenic
570	chr11	120305568	120305811	Intergenic
1159	chr18	33214960	33215031	Intergenic
2048	chr5	15479995	15480538	Intergenic
655	chr13	7128405	7128420	Intergenic
1070	chr17	13421706	13422196	Intergenic
1024	chr16	50167536	50167705	Intergenic
2867	chr1_GL456221_random	101894	101961	Intergenic
1863	chr4	147141941	147142539	Intergenic
2463	chr8	13753892	13753922	Intergenic
105	chr1	94727824	94727875	Intergenic
1514	chr3	92237035	92237103	Intergenic
840	chr14	43522211	43522308	Intergenic
1647	chr4	45532180	45532353	Intergenic
597	chr12	42628616	42628704	Intergenic
1411	chr2	168016542	168016777	Intergenic
1480	chr3	83575108	83575178	Intergenic
242	chr10	70052228	70052353	Intergenic
2234	chr6	10147625	10147940	Intergenic
1795	chr4	146477256	146477510	Intergenic
580	chr12	8641579	8641609	Intergenic
2523	chr8	20143585	20143884	Intergenic
846	chr14	51062433	51062504	Intergenic
1861	chr4	147136826	147137653	Intergenic
2825	chr9	124274324	124274527	Intergenic
2706	chr9	3010793	3011127	Intergenic
1296	chr2	48455598	48455701	Intergenic
968	chr16	3340552	3340903	Intergenic
675	chr13	12872462	12872527	Intergenic
431	chr11	70413972	70414253	Intergenic
2846	chr1_GL456211_random	191631	191723	Intergenic
1506	chr3	92228469	92228496	Intergenic
129	chr1	133595729	133595998	Intergenic
3008	chrX	34468539	34468767	Intergenic
2145	chr5	33203487	33203823	Intergenic
1246	chr19	41501351	41501490	Intergenic
859	chr14	67946352	67946399	Intergenic
876	chr14	116638172	116638407	Intergenic
3024	chrX	94969315	94969601	Intergenic
662	chr13	12788959	12789208	Intergenic
1518	chr3	92243649	92243771	Intergenic
178	chr10	3116415	3116779	Intergenic
1131	chr17	79180826	79181104	Intergenic
1429	chr3	7084192	7084241	Intergenic
2032	chr5	15042972	15043168	Intergenic
2536	chr8	20315941	20316042	Intergenic
3026	chrX	94972062	94972475	Intergenic
1374	chr2	131095265	131095287	Intergenic
3064	chrX	170017675	170018586	Intergenic
509	chr11	97357818	97357830	Intergenic
367	chr11	32430455	32430564	Intergenic
976	chr16	4567996	4568135	Intergenic
1821	chr4	146604900	146605361	Intergenic
685	chr13	12945751	12945907	Intergenic
743	chr13	97235943	97235975	Intergenic
21	chr1	52597857	52598062	Intergenic
1460	chr3	48179732	48180070	Intergenic
1202	chr18	82909599	82909779	Intergenic
351	chr11	21402944	21403020	Intergenic
1040	chr16	92017932	92018017	Intergenic
2838	chr1_GL456211_random	25264	25475	Intergenic
1755	chr4	146150192	146150478	Intergenic
2926	chrUn_JH584304	50351	50714	Intergenic
1854	chr4	147113552	147113635	Intergenic
1498	chr3	90338167	90338303	Intergenic
835	chr14	43365306	43365496	Intergenic
113	chr1	112451616	112451752	Intergenic
901	chr15	51399205	51399230	Intergenic
152	chr1	169362221	169362375	Intergenic
342	chr11	18867378	18867401	Intergenic
862	chr14	73106221	73106422	Intergenic
1056	chr17	6803395	6803537	Intergenic
2284	chr6	72940429	72940538	Intergenic
64	chr1	85478820	85479081	Intergenic
[truncated: 1,086 more rows]

## Sheet: Supplementary Table 3 
Supplementary Table 3:
List of RNA-Seq obtained DEGs in Mbd2 KO vs. wildtype tumors.
Gene	KO-1	KO-2	KO-3	WT-1	WT-2	WT-3	log2(FC)	P-value
Myh4	0.0106298	0	0	0	8.51828	4.6666	-10.2765	1.8199e-06
Ckm	0	0	0.0377733	0	8.75946	4.32566	-8.43634	4.16418e-05
Retnla	0	0.0499932	0	0	7.48512	4.63237	-7.92114	0.000252576
Actn3	0.0233975	0	0	0	2.1439	1.25354	-7.18195	0.000342058
Defb1	0.077841	0	0	1.48367	6.63038	1.87021	-7.00298	4.42493e-06
Krt73	0	0	0.027356	1.38915	0.811185	0	-6.32972	0.00428191
Tenm2	0.00591596	0	0	0.125679	0.14988	0.194859	-6.31319	9.66611e-05
Gm4847	0.045071	0	0	0	0.820134	2.25082	-6.09035	0.00285661
Mylpf	0.227576	0	0	0	11.1467	2.95359	-5.95323	0.00342643
Lrp1b	0	0	0.00307635	0.0583937	0.0557202	0.0695516	-5.89972	0.000257873
Cacna1s	0	0	0.0108418	0	0.190509	0.25279	-5.3536	0.0111488
Acta1	0.838376	0.0757986	0.333059	0.161035	31.7944	17.2904	-5.3032	6.01206e-05
Adipoq	0	0.12646	0	0.101396	2.52047	2.27973	-5.2765	0.00106941
Cxcl15	0.289474	0	0.027111	0.169265	3.93905	7.0333	-5.13722	0.000597213
Atp2a1	0.056696	0.458391	0.056653	0.218788	13.1218	6.5548	-5.12093	1.72311e-05
Ighg2b	0	0	0.0273916	0.15592	0.385389	0.361784	-5.04307	0.00325125
F830016B08Rik	0.187406	0.295604	0.066747	12.228	1.70805	3.48735	-4.98609	6.80542e-08
Cyp3a57	0.285245	0	0	0.0800162	3.89616	4.82649	-4.94767	0.00393107
Ccl21a	0	0.232058	0	0.895881	3.70311	1.31408	-4.67135	0.00235126
Cdh10	0.044471	0	0	0.0348766	0.136509	0.76124	-4.39036	0.00930888
Fabp4	0.0442229	0.0443308	0.0571586	0.226113	1.57804	1.24428	-4.38687	5.29171e-05
Ttn	0.0122766	0.0772213	0.0243933	0.101317	1.29891	0.903033	-4.33795	4.18959e-07
Slitrk4	0.0670368	0	0.0418609	0.460959	0.699954	0.827389	-4.19049	0.000349726
Cfd	0.14254	1.0078	1.1384	1.32573	22.9612	15.9949	-4.13751	8.86604e-05
Zeb2os	0.00120956	0.0899035	0.000392158	0.274814	0.705246	0.571118	-4.08337	0.00838465
Tchh	0.236195	0.093936	0.168815	6.16515	1.68172	0.263993	-4.0229	8.35172e-05
Sema3d	0.043435	0.153676	0.125901	0.176415	0.365158	4.69689	-4.01948	0.000304641
Rptn	0.0786165	0.0792234	0.0138406	2.32332	0.365686	0.0835333	-4.01341	0.00167705
Serpina3k	0	0	0.161421	0.900572	1.58821	0	-3.94654	0.0397187
Gm22519	0	0.862427	0.560712	12.022	6.54235	1.33192	-3.80535	0.0143731
Gm24447	150.222	220.404	392.275	384.422	5998.56	3738.46	-3.72978	3.69562e-06
Mup3	0	0.819358	0.324424	2.55039	11.7372	0	-3.64288	0.0247855
Gm23751	0.704402	1.32948	1.22985	29.3988	7.05893	2.5359	-3.57864	0.00795227
Plin1	0	0.0600659	0.0473358	0.0318882	0.372773	0.829132	-3.52201	0.0141614
Bmp3	0.091328	0.0314754	0.0588605	0	0.367616	1.70586	-3.51271	0.0174959
Efemp1	0.099967	0	0.072023	0.054777	1.28411	0.620998	-3.51037	0.023748
Tnni2	0.0704637	0.299513	0.0490011	0	3.47066	1.11578	-3.45243	0.0180628
Dpep2nb	0.129675	0.0310972	0.052441	0.0562944	1.18667	1.00072	-3.39551	0.00415506
Areg	3.55681	0.317039	0.809275	0.644945	18.2037	29.6468	-3.37231	0.00279765
Ccn4	0.496011	0.30915	0.228257	2.5496	2.64344	5.25802	-3.33815	2.76695e-06
Ptpn5	0	0.0774896	0.0447385	0.0215412	0.237118	0.949225	-3.30483	0.0211778
Igha	0	0.751267	0.353421	0.0633076	7.18412	3.42813	-3.2726	0.0155455
Csn2	0.238925	0.233243	0.156653	1.49876	3.37387	1.18009	-3.26686	1.75182e-05
Crispld1	0.0150334	0.564344	0.502344	1.95098	3.20106	4.9308	-3.2205	0.000726757
Evc2	0.0728537	0	0.0729077	0.512215	0.213988	0.612264	-3.1989	0.0113887
Krt16	0.604011	0	0.160755	4.39785	1.49875	1.00316	-3.17346	0.0133848
Gzmc	0.151313	0	0.551381	0.325284	2.65511	3.32752	-3.16619	0.0238328
Car3	0.0947679	2.06178	0.559036	0.907484	11.7079	11.7065	-3.16292	0.00110824
Dpt	0.387781	0	0.308709	0.385421	3.49194	2.35351	-3.16126	0.0130079
Krt71	0.086656	0	0.147792	0.543688	0.779366	0.721982	-3.12479	0.0230063
Dsg1b	0.223676	0	0	0.901487	0.580602	0.408545	-3.07939	0.0469085
Lyve1	0.069761	0.0398865	0.0502603	0.149436	0.820797	0.380373	-3.07829	0.0152403
Ccl8	1.32927	0	1.01148	4.85889	11.1261	3.57973	-3.06321	0.0114825
Slc12a3	0.0148287	0.010471	0.0262485	0.191282	0.152504	0.0846409	-3.05505	0.0116621
Jchain	0.0269675	0.162882	0.0874317	0.15208	1.40057	0.660116	-2.99643	0.00998355
Rpl35a-ps3	1.64331	6.61151	18.0613	5.52336	90.8379	110.615	-2.97545	0.00238326
Glul	15.1532	5.86422	12.8263	8.33078	97.7653	159.907	-2.97448	0.000209132
Brinp1	0.143189	0.0776835	0.330068	1.05421	0.272951	2.99168	-2.97068	0.0030165
Gm5970	0.105504	1.10618	0.164503	8.03484	0.388734	2.32269	-2.96509	0.0134877
Gm26316	452.626	142.337	158.185	273.988	5533.15	51.504	-2.95956	0.00640539
Slc5a7	1.70557	0.586788	0.804316	4.80426	3.12278	15.6001	-2.92554	2.93197e-05
Reln	0.460465	0.173604	0.416139	1.29993	2.7391	3.79802	-2.89963	1.68666e-06
Ccdc8	0.054456	0.041123	0.099419	0.380505	0.175055	0.870924	-2.87093	0.00980679
Igkj1	0.833762	1.58169	1.21631	2.21069	17.6839	6.59206	-2.86652	0.00214
Dpep1	0.109964	0.0428474	0.0885217	0.160207	0.621806	0.908527	-2.80839	0.0264065
Casq2	0.120121	0.0351599	0.0267156	0.62073	0.372018	0.273406	-2.79847	0.0350752
9530014B07Rik	0.334808	0	1.00738	0.845681	3.60549	4.78372	-2.7825	0.0337586
Mmp3	0.252461	0.270276	0.272979	1.92217	1.40828	2.10003	-2.77076	0.00308738
Des	0.474923	0	0.0953465	0.090769	2.07725	1.71737	-2.76835	0.0433722
Ngfr	0.03709	0.033786	0.236648	0.779682	0.810413	0.482597	-2.75273	0.0135744
Lbhd2	0.941274	0	0.309043	0.742696	2.83821	4.7942	-2.74381	0.0429559
Sorcs1	0.0610514	0.180491	0.361296	0.508765	0.411859	3.04181	-2.71655	0.00472857
Rbm20	0.172199	0.126958	0.102636	0.182875	0.598649	1.85369	-2.7134	0.00506852
Slc5a5	0.630031	1.87248	1.46649	2.87038	8.8832	14.1407	-2.70579	9.27581e-05
Aard	0.195346	0.171516	0.401764	1.24021	1.97628	1.73818	-2.68844	0.00837028
Kcnmb1	0.061108	0.142054	0.187319	0.532324	0.498987	1.46297	-2.6753	0.00669774
Cyp4f39	0.0473646	0.0377217	0.152285	0.714085	0.280302	0.512496	-2.66635	0.0320597
Ngf	0.132885	0.469241	0.315725	0.900543	1.94065	2.97321	-2.6633	0.00728883
Gm12873	0	0.50727	0.66277	1.56957	3.54893	2.28942	-2.66251	0.028691
Kcnip3	0.183492	0.153806	0.0724034	0.663051	0.631147	1.27509	-2.64872	0.00646076
Slc35f3	0.357975	0.57121	0.710821	1.04163	2.03125	6.898	-2.60402	0.00358164
Clec10a	0.0740629	0.0566815	0.0249446	0.118005	0.460597	0.349789	-2.57606	0.0472863
Dcn	1.33849	3.69172	3.92376	9.98571	14.7714	27.6129	-2.54814	5.52469e-06
Dsg1a	0.658105	0	0.049015	1.54375	1.38818	1.16851	-2.53575	0.046915
Pygm	0.164933	0.553691	0.0169895	0.311316	2.96766	0.979758	-2.53341	0.0180903
S100g	0.141411	0.705251	0.667652	0.36027	4.43157	3.97172	-2.53285	0.0419127
Stra6	0.6482	0.154076	0.107186	4.31155	0.653473	0.233783	-2.51509	0.0232374
Gm2423	2.72514	1.24347	3.05998	11.9399	5.22228	22.4027	-2.49291	0.0030466
Ctse	1.02884	0.663447	1.52004	0.908786	3.51603	13.3156	-2.46535	0.0042501
Cntn2	0.350219	0.155572	0.432975	1.92169	0.943579	2.20622	-2.43357	0.000835525
Pgr	1.45718	1.62911	0.877972	2.13218	6.29124	12.7395	-2.41642	7.53854e-05
Csmd1	0.0139636	0.0630144	0.0211324	0.190221	0.100411	0.230177	-2.40828	0.0117106
Mbd2	1.6435	3.81603	1.85676	13.6638	9.67902	14.9916	-2.38946	3.94878e-06
Gm24119	3.11556	25.131	13.3657	130.336	61.5941	24.9208	-2.38162	0.00274997
Hs3st6	0.200111	1.02152	1.25664	1.31604	4.86449	6.72335	-2.3804	0.0103071
Tnxb	0.164838	0.075005	0.089219	0.05688	0.963107	0.673252	-2.36335	0.0132338
Folr2	0.188825	0.172332	0.288779	0.33559	1.40565	1.57783	-2.35241	0.0327654
Rps12-ps4	4.01215	6.52338	1.93373	6.20545	53.7463	3.06275	-2.33731	0.0138466
Gm4841	0.076136	0.299286	0.170927	1.71818	0.484737	0.554207	-2.33527	0.0221965
Col23a1	0.361095	0.086168	0.76917	1.07539	0.726842	4.1778	-2.2975	0.0160047
Gem	0.183499	0.123427	0.313534	0.638726	0.449648	1.95531	-2.29441	0.0338163
Klra2	0.486092	0.477959	0.497642	2.58102	2.43865	2.07924	-2.27996	0.0068043
Gm14308	0.277899	0.263093	0.111511	1.42904	1.26464	0.473997	-2.27937	0.0125696
Gpx3	12.9365	10.7702	10.2107	3.38878	40.1263	121.02	-2.27829	0.00485779
Aoah	0.0113749	0.0949	0.0715874	0.317022	0.247667	0.296157	-2.27499	0.038884
Mdk	0.255608	0.537494	0.3672	0.674711	0.9763	3.9495	-2.27106	0.0271225
Gm16485	0.567757	1.07564	0.19893	1.21119	1.97369	5.69356	-2.26877	0.00543061
Gsg1l	0.719519	0.669951	0.191574	2.03707	1.21857	4.35059	-2.2663	0.00552088
Axin2	0.543258	0.830742	0.994717	9.31423	0.942006	1.03829	-2.25345	0.00846773
Rps4l	1.03465	1.59191	0.687411	1.38957	1.2296	13.0692	-2.24307	0.0316004
S100a4	0.158282	0.262834	0.305773	0.327046	0.900664	2.19597	-2.23574	0.0100999
Gas7	0.460208	0.196963	0.237528	0.817235	0.235296	3.11382	-2.21931	0.0117818
Cd36	0.407757	0.598863	0.347037	0.831081	2.93675	2.48783	-2.2083	0.0049164
Pcdh7	0.00640101	0.288156	0.158297	0.345989	0.310516	1.43587	-2.20803	0.0335105
Ryr1	0.0777479	0.044904	0.00926529	0.0318811	0.250963	0.326103	-2.20668	0.0326447
Pi16	0.123763	0.178319	0.0901148	0.193158	0.730194	0.880103	-2.20111	0.0148918
Cacna2d1	0.130839	0.116484	0.0671676	0.0878321	0.230857	1.116	-2.18966	0.0255663
Gm6161	0.144071	1.09308	0.482929	3.08508	2.05955	2.66291	-2.18239	0.0226342
Csn1s2a	0.272875	0.24274	0.512967	0.0571921	3.20084	1.34815	-2.16291	0.0378747
Tmem200a	0.0286589	0.245648	0.108927	0.293793	0.581873	0.820538	-2.14601	0.0218291
Apoe	14.5751	25.3002	20.8006	98.6049	100.542	68.8169	-2.14284	4.47802e-06
Lgi1	0.0173306	0.0801076	0.0627057	0.125389	0.173623	0.401142	-2.1283	0.0339396
Gm19935	0.735377	0.439854	1.57155	0.45954	4.71543	6.70071	-2.11219	0.0408815
Dsc3	0.560959	0.107744	0.11829	1.20299	1.23065	0.952127	-2.10506	0.0206791
Lilra5	0.277222	0.210837	0.658265	1.44203	2.16604	1.27783	-2.09161	0.0224267
Foxq1	0.254318	0.277402	0.443226	3.30175	0.49242	0.315468	-2.07562	0.0370404
Bdnf	0.0921455	0.097355	0.0943927	0.196559	0.210727	0.76104	-2.04102	0.0415602
S100a8	13.1147	1.22729	4.2302	29.3882	37.7283	8.35311	-2.02275	0.017804
Muc4	0.666372	0.632342	1.03658	6.14743	0.918131	2.31003	-2.00531	0.00240403
Col14a1	1.17516	2.28081	2.6699	6.54364	7.81997	10.2197	-2.00469	4.75514e-05
Fez1	0.0401167	0.278696	0.611876	0.547263	1.01032	2.14217	-1.99106	0.0441637
Prdm16	0.376803	0.0772934	0.53328	1.05696	1.1537	1.67811	-1.97764	0.0135455
Snora47	5.59715	10.4981	5.10446	50.1874	26.0264	6.92495	-1.97147	0.0356126
Mamdc2	0.929622	0.353302	0.240773	0.65853	1.94638	3.33662	-1.96326	0.0264986
Cav1	2.91111	1.71897	6.06767	6.70897	7.89095	26.8963	-1.95567	0.00303245
Ptn	2.26691	3.86081	2.07667	4.91593	3.79582	22.7372	-1.93854	0.00331509
Klk10	3.28197	0.79902	0.45	9.46361	5.17882	2.6387	-1.9313	0.0371345
Thsd7a	0.0841947	0.0706588	0.0360924	0.225721	0.132532	0.370007	-1.93129	0.036023
Serpina3n	0.645205	0.551985	1.18631	1.22998	1.76199	6.05838	-1.92489	0.0295401
Scn7a	0.384802	2.03793	1.36335	3.43952	3.27732	7.63578	-1.92254	0.00164041
Rnu12	7.45214	13.7722	20.2658	68.5414	71.2434	16.8223	-1.91631	0.0175297
Dmkn	2.45413	0.452606	3.10642	4.54553	12.7434	5.25165	-1.90633	0.013524
Ly6d	10.3805	21.8812	33.3768	47.6116	105.891	92.5349	-1.90626	0.000437779
Stc2	3.50969	6.02763	4.25986	12.4123	9.99374	29.2353	-1.90415	0.000166017
Rnu3b4	1296.42	746.104	985.545	7617.51	2984.07	730.03	-1.90388	0.00463889
Lrrn2	1.30478	0.350338	2.95608	3.1809	2.96462	11.0421	-1.89816	0.0204413
Ifi27l2a	21.7977	9.11689	19.6649	43.0344	123.157	22.2104	-1.89719	0.00493921
Pou2af1	0.262891	1.34711	1.60187	1.35329	1.80934	8.78642	-1.89541	0.0335831
Ly6g6c	0.342758	1.52957	0.67736	4.8846	2.77995	1.75697	-1.88564	0.032294
Fbn2	1.10216	0.905179	1.18934	1.50576	2.82102	7.36124	-1.87039	0.00133474
Npas2	0.274907	0.288045	0.483686	1.8695	0.714006	1.23539	-1.86739	0.0234149
Mycl	1.25369	0.392313	0.431479	0.738343	2.52879	4.30781	-1.8664	0.0255078
Htra1	1.23423	3.26598	4.19624	8.473	9.5041	13.6691	-1.86354	0.00117392
Spp1	148.104	105.234	246.492	645.873	164.439	1008.56	-1.86353	0.00256743
Gm47533	0.539547	0.811837	0.87103	2.97586	1.38195	3.54786	-1.83076	0.0483945
Rasgrf1	0.18749	0.634977	0.265136	0.500946	0.463861	2.87446	-1.81968	0.0234027
Pi15	0.550499	0.264965	0.339271	1.97672	1.02887	1.04422	-1.81029	0.0162512
Apol6	0.244844	3.19336	0.967102	8.61878	2.27075	4.386	-1.79391	0.0182054
Flnc	0.30829	0.349064	0.350708	0.458001	1.30355	1.72529	-1.79034	0.0118642
Chsy3	0.102734	0.134803	0.125779	0.328292	0.325894	0.598936	-1.78623	0.0457218
Nphs1	0.315847	1.37283	0.237994	0.198116	5.40923	0.993748	-1.7766	0.0403047
Plekhs1	1.03077	1.45094	1.36546	8.88228	1.62579	2.63438	-1.77236	0.0155077
Cdh2	0.324758	0.438367	0.656349	0.60058	1.04556	3.17704	-1.76463	0.0193547
Rpl10-ps1	4.19216	22.1033	5.21914	1.83606	47.5498	57.1728	-1.75756	0.0381713
Ccr2	0.345307	0.860445	0.37085	0.95641	2.05582	2.20127	-1.72543	0.0109656
Gm22973	64.3854	129.966	184.976	387.818	760.473	96.4958	-1.71439	0.00676639
Myh11	0.454635	7.10608	6.16772	14.2882	9.96263	20.592	-1.70771	0.012175
Mndal	0.573925	1.63892	0.53292	6.65425	1.23155	1.02949	-1.69907	0.0172926
Snora23	16.501	73.9071	16.0598	190.142	86.5544	67.2045	-1.69157	0.0124699
Stk32a	0.0715903	0.652236	0.509118	1.52483	0.705787	1.74436	-1.68884	0.0334709
Gm13436	5.28479	4.3864	3.68578	4.04284	33.388	5.37464	-1.6802	0.0396426
Apod	3.24528	7.11184	8.13322	7.62801	4.45325	47.0847	-1.678	0.0213575
Rnu2-10	3405.07	2926.6	3692.8	4730.55	16986.8	10245.9	-1.67289	0.00145922
Rnu3a	13.3825	67.4647	21.8528	239.191	56.1216	31.5618	-1.6703	0.0283026
Hmcn1	0.330556	0.48802	0.580262	0.772084	1.30892	2.36468	-1.66818	0.00288266
Iigp1	4.63793	5.34914	4.30492	18.7102	17.3125	9.29876	-1.66499	0.000339541
Fbln7	0.620466	1.16277	1.64187	1.43301	1.91725	7.40488	-1.6508	0.034611
Cilp	5.35955	5.00563	4.3668	4.15512	20.0635	21.9259	-1.64721	0.00368395
Lat2	0.394402	0.661396	0.805253	1.45084	3.2093	1.16443	-1.64603	0.037126
Ifi204	1.23652	1.36221	1.00856	7.50422	2.24043	1.53283	-1.64446	0.0254557
Clec7a	2.04414	2.26206	2.88585	4.06338	12.7658	5.58044	-1.63964	0.00792207
Asb2	0.236418	0.674953	0.755691	1.96243	1.22717	1.98977	-1.63547	0.0383384
Fcgbp	4.60427	1.36651	4.50157	1.40793	6.24468	24.6959	-1.62712	0.0404716
Ntrk3	0.0329417	0.22859	0.164787	0.560024	0.181722	0.56806	-1.61935	0.033043
Cspg4	0.590935	0.866236	0.816237	1.60303	1.64914	3.69428	-1.61142	0.00349782
Lama3	0.741009	1.03558	0.980204	2.91139	1.99187	3.51996	-1.61138	0.00153512
Rpl15-ps3	21.5635	24.2559	20.3945	62.0162	39.6004	100.574	-1.61051	0.00119283
Gm22614	753.467	1671.5	803.058	4380.65	4765.9	691.943	-1.60778	0.00714597
Siglec1	0.240262	0.342891	0.635177	1.60371	0.939142	1.13537	-1.5941	0.0312558
Cnn1	0.4814	3.69812	7.09725	7.90727	12.3255	13.7707	-1.59233	0.0240716
Vaultrc5	9.66714	188.621	29.294	321.683	307.348	55.0031	-1.58768	0.0410148
Mfap5	1.1533	0.902529	0.605953	0.566568	3.35502	3.94041	-1.56251	0.0444739
Dpysl3	1.8992	2.47017	2.51582	3.99744	5.63666	10.6441	-1.55836	0.00190982
Gm22767	12.9263	13.6896	9.13429	23.2375	59.9059	22.0806	-1.55744	0.0408065
Ugt1a6a	0.121295	0.123604	0.200686	0.376269	0.467175	0.458467	-1.54686	0.0431807
Aoc3	0.752467	0.471474	0.41791	1.16356	1.13025	2.46883	-1.53644	0.0441496
Cfb	3.00309	2.47504	3.72319	11.2688	10.7308	4.6772	-1.53567	0.00199243
Lum	1.95972	2.47145	2.6668	1.23131	8.49898	10.7982	-1.53215	0.0307924
Lalba	32.5706	64.5211	197.375	104.06	530.318	215.909	-1.52984	0.021302
Rab33b	2.32032	1.87358	3.50925	5.51526	8.27985	8.4272	-1.52849	0.0055317
Emilin1	0.829422	1.65158	1.50502	1.46811	1.13187	8.8765	-1.52566	0.0457448
Col3a1	14.4491	8.00218	9.5836	7.6245	30.9123	53.488	-1.52238	0.0123801
Saa1	4.3672	12.5401	32.0581	56.5298	28.5939	55.5079	-1.52209	0.0143401
Gm22513	4785.41	12085.6	7034.37	25323.3	29131.6	13567	-1.50866	0.00169468
Snord22	11.9431	21.3791	12.5484	66.9754	40.4551	23.0774	-1.50849	0.00197117
Gm13456	31.7313	16.8606	73.1844	74.1635	158.066	112.326	-1.5005	0.00944019
Gsn	26.7088	11.8484	21.566	16.4288	36.5225	116.654	-1.49619	0.0206234
Dkk3	1.24439	2.25328	2.5841	3.52992	3.76966	9.8408	-1.49483	0.015001
Gipc2	0.359175	1.20128	1.08055	1.93389	2.39077	3.06996	-1.48539	0.0351338
Gm10736	107.949	78.7838	273.47	70.3693	884.892	326.945	-1.47829	0.0390595
Ms4a6c	1.87518	1.04322	2.16821	3.06838	6.44156	4.64468	-1.47649	0.0353315
Tagln	16.0059	9.49534	21.43	18.0819	49.8548	62.648	-1.47637	0.0075851
Fgl2	0.795174	0.927763	1.27302	2.23333	4.03677	2.05612	-1.47465	0.0264647
Gm25679	3642.39	2229.94	2661.38	10323	7971.58	5048.29	-1.45174	0.00259638
Prune2	0.229062	0.178753	0.203886	0.490915	0.308269	0.872274	-1.45021	0.0373706
Agtr1a	1.13723	1.71414	2.59569	1.98828	4.40926	8.47165	-1.44878	0.0371897
Saa2	0.918166	3.6026	9.56749	17.1126	8.71973	12.6005	-1.44785	0.0365833
Lama2	0.363479	0.434166	0.431516	0.261964	1.40329	1.67992	-1.44441	0.0296925
Rnase4	6.40539	6.24216	6.62859	13.703	18.8748	19.7582	-1.44098	0.00179546
Pdzk1ip1	2.76737	4.35968	9.3873	6.51411	22.3116	15.9993	-1.44058	0.019877
Kif1a	0.40585	0.630752	0.707882	1.11796	0.629363	2.98252	-1.43899	0.0407759
Angpt1	1.91222	1.52129	1.82874	2.83994	3.07942	8.32219	-1.43635	0.0159297
Ly6a	15.3423	32.4566	28.6243	47.2222	77.7335	81.4517	-1.43341	0.00205143
Acta2	23.1992	34.1456	90.4159	54.5097	127.455	216.469	-1.43108	0.0179721
Mmp2	5.2957	10.6087	16.9425	13.9781	14.8034	59.6207	-1.42832	0.0200723
Dgki	0.44492	0.666958	0.566769	1.39138	0.981973	2.11314	-1.41829	0.04038
Sparc	50.6931	59.2777	78.2011	105.789	150.503	245.109	-1.41392	0.00302576
Cxcl14	12.7043	8.89454	8.88871	16.335	29.9483	34.8898	-1.41278	0.00392489
Mrc1	1.19819	0.537812	0.626048	1.28253	2.17122	2.81901	-1.40906	0.0351736
Gm23444	36.4615	18.3756	43.5266	173.248	46.5472	40.9814	-1.40662	0.021566
Antxr1	2.05596	2.11617	2.7017	2.30367	3.045	12.8207	-1.40232	0.0199475
Fxyd6	7.17377	3.547	5.38742	10.2125	10.3503	21.8741	-1.39753	0.0063087
Gm26232	748.04	1966.61	1350.52	5413.9	3752.31	1354.11	-1.37179	0.00901972
Steap3	2.67405	1.36757	1.93224	2.41544	3.45435	9.58369	-1.3712	0.0256854
Fgf2	0.739382	2.43429	1.0975	4.27155	2.21291	4.47433	-1.35938	0.00976163
Lyz2	39.6575	27.6791	75.7855	88.0639	166.109	112.843	-1.3586	0.00844327
Lsm12	12.3858	2.01707	9.49403	17.3908	18.2938	25.4995	-1.35633	0.028882
Cxcl12	1.67324	0.666518	1.43221	3.06939	2.90978	3.64803	-1.3518	0.0172427
Rnu3b3	492.558	1298.46	307.16	2255.96	2344.6	750.973	-1.35082	0.0129464
Tacstd2	12.8326	12.4542	27.4516	32.3693	51.4266	50.7082	-1.35073	0.00663606
Neb	0.0966961	0.467599	0.083839	0.292753	0.713029	0.644324	-1.34819	0.0451161
Prss23	3.36788	2.46308	4.35482	4.14168	6.0497	15.621	-1.34151	0.0223623
Serpinf1	8.14046	6.02411	9.69333	11.9693	18.2457	30.1616	-1.33952	0.00795611
Nfasc	0.471764	2.34383	2.07735	3.0338	1.25641	8.08812	-1.33904	0.0400409
Mylk	1.75309	5.04069	5.2894	8.59197	5.6944	16.2654	-1.33826	0.0105833
Rcc1	17.9232	28.2659	23.9361	67.8757	89.055	18.5341	-1.32317	0.0122918
H2-Q7	5.70912	16.3021	12.2754	50.2648	30.8924	4.37552	-1.31883	0.040184
Sparcl1	78.7746	41.0164	88.5512	135.973	79.3923	301.033	-1.30953	0.0194976
Rnu1b6	903.883	2350.45	1152.59	6541.58	2535.29	1841.78	-1.30895	0.0124111
Matn2	4.2767	1.74958	2.54696	2.59354	4.90503	13.658	-1.30319	0.0370696
F13a1	1.09424	1.10688	1.53856	2.04673	2.48835	4.67915	-1.30095	0.0252589
Ggt1	1.25551	2.3873	3.09259	1.94524	5.46029	9.13912	-1.29653	0.045335
Ap1s2	0.674179	1.31508	0.973985	2.2998	2.4977	2.45303	-1.29091	0.0348059
Il15ra	0.920754	1.80425	1.25466	3.96497	2.50434	3.2524	-1.28856	0.0132251
Trp63	2.35192	1.73666	1.67331	4.59575	3.10237	6.36086	-1.28688	0.00852946
Asprv1	8.64887	3.93088	6.2129	21.8665	13.9884	9.70352	-1.27755	0.031143
Sema3c	2.07486	1.49983	1.74695	2.48683	4.05036	6.28526	-1.26873	0.016207
Nebl	0.542993	0.60273	0.607181	0.955571	0.565167	2.69152	-1.26485	0.048674
Fbn1	6.59063	4.03781	6.589	4.82337	14.1089	22.3932	-1.26316	0.0218363
Pltp	2.44599	1.8562	3.4485	6.81642	5.10342	6.63075	-1.25907	0.038585
Gm7206	9.6738	8.21038	8.5307	16.2057	32.5196	14.404	-1.25696	0.0498486
Gm25360	445.919	285.858	322.115	756.09	1387.76	371.383	-1.25497	0.0158378
Oxtr	1.72862	5.21694	7.58253	6.63364	5.81984	22.0214	-1.2467	0.0401098
H2-Aa	18.9201	12.6023	25.3515	22.5371	61.5529	50.4036	-1.2417	0.0147362
Gm24950	4261.93	7181.06	8309.76	18640	17917.5	9836.71	-1.23189	0.00794008
Slc8a1	0.334547	0.392016	0.218015	0.886249	0.553244	0.771644	-1.22705	0.0437648
Ccr5	0.878875	1.06626	0.767853	2.54058	2.03837	1.75132	-1.22238	0.0272225
Slc12a4	1.58771	1.52508	1.28831	2.22607	2.71119	5.28191	-1.21534	0.0496235
Tmem56	3.39051	7.26964	4.93041	8.69246	7.57069	19.858	-1.21217	0.0120439
Svep1	0.839058	0.808274	0.694805	0.805271	1.99121	2.62633	-1.21121	0.0238347
Gm24830	244.504	251.375	164.594	833.527	477.437	214.412	-1.2076	0.0180196
Chl1	1.01693	2.16809	3.23272	4.98737	2.72321	7.11101	-1.20756	0.0198141
Postn	11.3522	9.83037	9.88349	11.7739	21.117	38.841	-1.20727	0.0143692
1500015O10Rik	12.8288	13.3169	30.3274	23.2064	51.0925	55.8686	-1.20474	0.025393
Icam1	1.77831	1.44158	2.54289	3.39217	3.78871	6.0738	-1.20167	0.0392319
Gm25890	603.975	678.017	608.708	2207.1	1481.47	640.72	-1.19521	0.0142587
Vcan	4.53857	3.84619	4.32466	4.85021	6.83574	17.2958	-1.18925	0.0207714
Fcgr2b	0.910634	1.93433	1.98572	4.07315	2.26361	4.64907	-1.18534	0.0381694
Col17a1	1.30789	1.19591	1.86543	3.10857	3.11563	3.70882	-1.18485	0.0323422
Myl9	11.7498	11.3335	26.296	18.4356	30.665	63.119	-1.18435	0.0356814
Vtcn1	2.95637	5.96842	7.02763	11.1087	8.06942	17.0732	-1.18426	0.0130364
B2m	318.793	281.939	417.589	960.449	912.445	436.41	-1.18127	0.0127388
Tlr2	1.47356	3.42056	6.64821	5.30096	11.6617	9.12773	-1.17658	0.0412014
Ecm1	4.43097	5.83484	7.36877	10.0785	7.19699	22.3844	-1.16927	0.0300644
H2-Ab1	27.4445	15.98	30.7344	36.2158	69.7623	60.7321	-1.16865	0.0158473
Snord118	58.4166	94.3425	97.5552	220.036	233.167	106.018	-1.15968	0.0274492
Mesd	1.84477	1.14946	1.82148	1.65758	7.01197	2.03152	-1.15193	0.0463997
Gm22042	101.134	75.037	113.214	318.75	234.201	83.624	-1.13734	0.0378401
Il33	6.36155	4.21182	6.69417	17.2912	4.63382	16.001	-1.13513	0.0463664
Col5a2	4.53371	3.96078	3.89647	3.14112	6.61501	17.4401	-1.13412	0.0416125
Psapl1	3.82607	5.457	11.4011	10.2254	20.0122	14.8974	-1.12572	0.0314693
Gm25939	4510.82	4288.62	5001.61	9081.88	13977.3	7019.8	-1.12398	0.0129025
Grb10	3.1732	2.38427	4.02856	6.55882	5.71212	8.60397	-1.12276	0.0142553
Ms4a7	0.850551	1.02145	0.921521	1.88334	2.39212	1.78578	-1.11753	0.0403583
Aldh1l2	1.92007	1.58646	1.63855	3.77136	2.33755	5.03427	-1.1149	0.0313937
Rpl19-ps11	26.3772	36.8564	19.6605	44.3139	64.0936	70.182	-1.10731	0.0168415
Gbp3	9.44805	5.98675	5.8731	23.9648	13.1745	8.50079	-1.09891	0.0282333
Tgm1	3.87471	2.57155	3.96011	6.35246	6.58061	9.35254	-1.09865	0.0407488
Lrp1	12.3942	7.63173	11.133	12.3643	14.8059	39.5434	-1.09834	0.0364184
H2-Eb1	22.4479	17.0727	27.6885	36.4925	57.5168	49.2286	-1.09168	0.0167181
Itprid1	3.62723	5.78065	4.97992	6.13412	10.2434	13.5586	-1.05704	0.0251797
Dnajc5	3.26415	15.8223	3.07354	16.766	11.1158	18.0855	-1.05265	0.0455985
Fat2	1.94014	1.21939	1.80941	3.56571	2.79295	3.89521	-1.04516	0.0233221
Krt5	12.1839	4.37839	12.0915	17.5418	24.452	17.0339	-1.04267	0.0452941
Gm24265	2051.4	4277.19	2498.04	7835.24	7154.84	3109.78	-1.03604	0.0246952
Vcam1	1.47581	1.94601	2.45156	3.71129	3.80327	4.49737	-1.0322	0.024834
Cav2	6.93887	4.35234	10.3959	9.2489	16.146	18.8295	-1.028	0.0405429
Ptprc	0.710476	1.65388	0.960124	2.73021	2.25316	1.79059	-1.02687	0.0230593
Gm26448	205.793	374.097	194.705	890.907	502.495	180.829	-1.02313	0.0490035
Fstl1	10.2478	9.75064	8.7786	11.6654	17.4829	29.1235	-1.01788	0.0270373
Igfbp2	32.3351	15.9479	20.9318	27.3435	49.8983	61.9505	-1.00793	0.0408091
Smim3	3.1598	4.56156	4.0613	7.00413	5.59054	11.0387	-1.00416	0.0220696
Nckap1l	2.21349	2.17659	2.58639	4.04213	4.66153	5.28278	-1.00346	0.0366437
H2-K1	71.8643	99.8269	136.862	223.421	262.149	132.539	-1.00234	0.0282331
Esr1	0.779574	1.34273	1.48034	2.20181	1.81667	3.19192	-1.00102	0.0377559
Ago2	14.6494	6.38302	9.82276	5.49257	4.45431	5.35237	1.01205	0.0476634
Fhdc1	13.8313	9.91271	14.1269	7.41395	5.24602	6.043	1.01782	0.0365899
Thbs1	144.691	73.8616	169.035	67.7669	64.8689	52.5555	1.06551	0.0461985
Deptor	23.3259	32.771	40.4154	19.6127	9.4522	17.023	1.06632	0.0277086
Emp1	8.68269	8.62814	13.6773	5.58437	4.58716	4.32158	1.09635	0.0293307
Adgrl3	2.76612	2.89985	3.45795	1.25324	1.37936	1.62948	1.09809	0.0287976
Rhoj	7.94552	8.99127	9.07377	4.0838	3.20075	4.81491	1.10416	0.0213168
Slc38a1	13.7826	8.32968	8.3218	6.66384	3.79341	3.68033	1.10616	0.0271571
Ppp1r9a	2.11422	6.1597	4.1272	2.03079	1.6721	2.04464	1.10946	0.0401862
Aak1	3.16135	6.68971	5.76586	2.99291	1.12883	3.06096	1.12051	0.02855
Errfi1	24.9726	29.1567	19.5778	14.9106	7.89511	10.5359	1.14448	0.016449
Trib2	71.0629	16.7963	24.5966	18.8495	11.5747	20.37	1.14662	0.0462707
Syngr2	5.1574	8.80768	11.9531	3.73317	3.9016	4.02221	1.15277	0.0296966
H6pd	25.4051	8.8069	9.55564	6.02276	6.1327	7.18533	1.17822	0.0367223
Etv6	18.0388	14.9093	15.2782	9.32197	4.2411	7.12769	1.22083	0.00963896
Fads6	4.53187	3.08633	5.96376	1.83982	1.83147	1.96505	1.26886	0.0250919
Plcb4	1.52163	7.48834	6.58051	2.14163	2.16289	2.14083	1.27433	0.0401787
Stac2	94.9686	65.4183	102.503	55.1357	19.5995	33.7343	1.27717	0.00918914
Acsf2	16.1515	7.26684	23.7446	5.12102	5.65948	8.66364	1.27832	0.0233557
Brca1	6.85647	1.86501	3.85957	2.07994	1.60332	1.49335	1.28117	0.0303928
Rassf8	4.09137	2.23828	5.4958	1.94751	1.16986	1.67584	1.30283	0.0329138
Med12l	2.57936	2.72662	0.94696	1.40475	0.626778	0.474841	1.31893	0.0408713
Myh10	16.841	5.37673	7.09467	4.86005	2.69784	4.07417	1.3334	0.013717
Phf5a	17.7626	8.10269	15.1353	2.27915	3.17726	10.4337	1.36751	0.0401595
Epb41l3	2.31978	0.896624	2.73024	0.708314	0.462152	1.1065	1.38496	0.0286409
Cpd	73.5858	66.4308	159.733	29.0352	53.5968	32.022	1.38647	0.0223936
Prr11	11.808	3.53871	5.3872	3.24266	2.45222	2.23243	1.38709	0.0275621
Nid2	4.1748	3.19106	4.87403	1.22628	1.50193	1.94432	1.38932	0.0270124
Krt23	60.9507	13.6025	36.633	9.45919	21.9134	10.3645	1.41358	0.0428349
Enc1	18.4011	2.69647	7.76281	3.51156	2.21239	4.82226	1.45237	0.0238676
Abi2	5.68757	6.7772	3.28963	1.76814	1.19102	2.76275	1.46118	0.00621383
Fzd5	19.4151	10.3971	15.3043	5.14563	4.99805	6.14294	1.46997	0.00361592
Gm15433	14.6777	32.4741	30.9567	8.22845	13.6832	6.23927	1.4723	0.0383367
Grip1	1.77267	1.68499	1.91306	0.548238	0.522774	0.853688	1.48048	0.0277974
Shisa7	0.97426	1.01047	2.46611	0.619794	0.313004	0.649328	1.49221	0.0481064
Sec14l4	4.14309	3.56492	6.44066	1.81512	1.80369	1.30293	1.52342	0.0255445
B4galnt4	5.20987	1.94916	2.62654	1.5912	1.0001	0.804834	1.52676	0.0369422
C130026I21Rik	1.70036	10.0598	4.03088	2.32476	2.11214	1.00622	1.5366	0.0244954
Ncmap	5.21725	3.6032	2.70138	0.867789	1.82385	1.25294	1.54643	0.0356455
Snx22	15.0794	6.93276	2.93585	1.99119	2.50102	4.01776	1.5517	0.0290014
Tex15	2.45889	2.07819	1.2995	1.04158	0.38029	0.565831	1.55402	0.0154738
Nynrin	8.82855	4.81414	2.93046	1.53322	0.980397	2.9586	1.59865	0.0067677
Otx1	3.59627	8.34438	4.26287	1.25144	2.5373	1.53237	1.60651	0.0179949
Tbx15	8.86853	10.474	5.34837	2.5853	3.41825	2.00562	1.62425	0.00318748
BC067074	1.56534	1.14045	0.930039	0.142104	0.367869	0.658587	1.63755	0.0466845
Ddah1	23.1433	7.44737	16.6796	4.61138	4.61704	5.31525	1.70054	0.00201115
Dusp5	3.69779	12.9025	5.61243	2.40136	2.01326	2.29808	1.72642	0.00195207
Akap12	18.1526	3.46259	7.42418	2.80659	3.56563	2.33111	1.73837	0.00729973
Flvcr2	8.45697	2.19445	1.93121	0.888636	1.5418	1.33257	1.74148	0.0292721
Robo1	4.24344	2.37626	2.52934	0.486478	0.706543	1.50925	1.75945	0.00242773
Gabrp	59.9032	5.62008	16.5291	4.26322	8.41561	11.2234	1.7794	0.0193811
Lca5	1.20517	0.696328	0.419155	0.263051	0.15531	0.228884	1.84215	0.0373334
Rps27a-ps2	379.96	98.4462	323.849	68.9608	43.4511	108.658	1.85956	0.00140692
Nt5dc2	14.0429	1.67472	3.46786	1.64861	1.64782	1.86602	1.89389	0.0218652
Krt17	50.9422	1.87479	5.686	4.71425	6.72228	4.10222	1.91264	0.0436316
Tenm3	1.64246	0.574954	1.96643	0.0648625	0.40657	0.613146	1.94769	0.0291028
Wnk4	5.19762	0.949696	1.56886	1.03908	0.352205	0.596906	1.95643	0.0169029
Flrt2	5.15181	0.342975	0.289873	0.366323	0.311462	0.783521	1.98497	0.0451427
Syt13	3.34062	0.599498	1.40015	0.796908	0.225719	0.325352	1.98611	0.0251705
Pnmal2	2.92984	0.613671	0.697574	0.569984	0.121264	0.369513	1.99933	0.0302281
Scn5a	3.93513	0.861718	1.96552	0.893188	0.307797	0.48424	2.00459	0.00502461
Pygl	6.34079	2.44506	2.59066	1.13729	0.821742	0.656018	2.12114	0.00116092
Ogdhl	0.818078	0.425667	0.622451	0.0524281	0.144746	0.227408	2.13599	0.0445978
Fscn1	24.1405	2.14393	2.93171	3.04117	1.57667	1.94483	2.15441	0.00900298
H2afy2	9.5641	2.4322	3.45548	0.653547	0.783894	2.01205	2.16332	0.00978638
Cnmd	3.85626	1.70249	1.29308	0.195196	0.427239	0.882962	2.18635	0.0312399
Sox11	0.235632	0.964425	2.4218	0.569009	0.031267	0.192788	2.19122	0.0266453
Rhox4g	0.596109	0.410326	0.470384	0.172826	0.0962757	0.0516752	2.20285	0.0377019
Myrf	0.55438	0.173606	0.187248	0.121888	0.0104626	0.0608288	2.2442	0.0335195
Minar1	1.30167	0.199872	0.119075	0.21928	0.0455446	0.0763414	2.24799	0.0362735
Susd5	6.30701	0.905307	1.83049	0.426984	1.03223	0.429856	2.25909	0.0150971
Gm8325	1.08341	1.99341	14.5257	1.90758	1.39012	0.24038	2.31474	0.0315321
Cpm	5.8629	9.66191	29.4417	1.22759	4.03447	3.60749	2.34192	0.00133605
Ntrk2	7.02244	2.25566	7.08315	0.948599	1.34023	0.882385	2.36717	9.39019e-05
Atp1a2	23.2172	0.945775	7.99505	2.79292	1.42746	1.65884	2.45148	0.00228982
Adamts14	2.37113	0.507635	0.225221	0.276253	0.0874922	0.200547	2.45961	0.0156783
Ppp1r3b	2.17873	0.711686	2.55542	0.348737	0.357488	0.266905	2.48445	0.00246673
Adcy8	0.757089	0.168245	1.09942	0.0934467	0.135144	0.129938	2.49758	0.0107054
C530008M17Rik	0.217812	0.202507	0.102333	0.0478412	0.0129083	0.030127	2.52387	0.015855
Gm2237	0.801695	2.04829	0.493693	0.253478	0.134802	0.185454	2.54298	0.0223295
Slc4a8	0.193485	0.127781	0.068528	0.0322362	0	0.0328809	2.5816	0.0480791
Slc4a4	5.78111	1.41028	1.29387	0.365812	0.707481	0.33868	2.58724	0.000914936
Morc1	0.020916	0.235048	0.524582	0.0473721	0.0268201	0.0516832	2.63249	0.0473727
Scube1	12.1516	1.36568	2.589	0.833552	0.881988	0.877449	2.63494	0.0004296
Apobec2	8.45751	0.414725	1.22602	0.317967	0.684683	0.574548	2.67867	0.0198174
Meis1	0.452905	0.705552	4.08488	0.329824	0.161441	0.319589	2.69297	0.00125414
Hapln4	1.56179	0.32063	0.693067	0.22822	0	0.168115	2.70005	0.0243147
4930452B06Rik	0.524306	0.618303	0.645368	0	0.161502	0.102768	2.75824	0.0497697
Katnal2	1.02532	0.375222	0.879447	0.225546	0.0388001	0.0642825	2.7945	0.00776867
Pip	0.0843659	4.47408	6.13793	1.23617	0.0640678	0.132335	2.90044	0.0200969
Eva1a	1.19932	0.177402	6.1871	0.186499	0.505897	0.310841	2.91445	0.0133869
Gm47881	3.93678	2.53952	0.223033	0.452778	0.190368	0.238728	2.92537	0.0153774
Chad	2.37706	2.12327	8.49561	0.351729	0.664205	0.671945	2.94478	0.00175628
Fmn2	4.0108	0.284304	0.16931	0.295521	0.12159	0.148953	2.97943	0.00568404
Dpysl5	6.29138	0.688637	0.442515	0.493358	0.175548	0.261059	2.99666	0.00160426
Xkr5	1.06357	0.231108	0.342163	0	0.142981	0.0609043	3.00508	0.0375595
Slc47a1	1.2009	6.01215	6.99286	0.75131	0.317488	0.591128	3.0973	4.40708e-05
Gpa33	2.74812	0.993379	2.1205	0	0.403756	0.248912	3.16698	0.0145995
Wasf3	1.16178	0.360102	0.135594	0	0.0316019	0.141685	3.25775	0.0183162
Rims2	0.266976	0.62244	0.108197	0.0347292	0.0158253	0.0518009	3.28489	0.00306713
Htr4	0.70813	0.995696	1.44846	0.07673	0.0924884	0.136214	3.36747	0.000352921
Comp	9.46972	0.842008	3.20543	0.596058	0.25931	0.42727	3.39761	0.000208677
Gad1	1.03092	0.0182138	0.232693	0.0566885	0.0586363	0	3.47443	0.0221073
Ppp1r1b	6.20894	0.938708	4.51317	0.107552	0.430813	0.478706	3.51918	0.000374425
Cd4	1.1318	2.06443	2.05473	0.168472	0.16946	0.105281	3.56651	9.33163e-05
Prrg3	2.74458	0.900609	0.274226	0.132471	0.111006	0.0833653	3.58397	0.000434678
Adra1d	0.377211	0.458745	0.783386	0.1319	0	0	3.61789	0.0254543
P2rx1	0.779885	0.33656	0.195415	0.033355	0.0682547	0	3.6905	0.0221858
Sgce	2.28244	1.5632	1.23883	0.0208344	0.177105	0.164615	3.80983	2.73416e-05
A2m	4.03697	0.383147	2.53474	0.036422	0.14954	0.297935	3.84525	0.000150673
Bend4	3.30185	0.909041	0.89903	0.0745947	0.0432848	0.168805	4.15577	2.20034e-06
Lingo3	2.03483	0.346741	0.118866	0.0500911	0	0.0481537	4.66965	0.00101397
Strc	0.0211149	0.254751	0.222938	0	0.0190792	0	4.7084	0.0176969
Peg10	4.04876	0.627811	0.95942	0.113502	0.089151	0	4.79759	0.000128849
Adcy1	0.316035	0.0278936	0.127122	0.00711829	0.00715451	0	5.04454	0.00102715
Zkscan16	0.456073	0.586019	0.377398	0	0.042358	0	5.06659	0.00454523
Vmn2r96	0	0.364358	0.141165	0.0125176	0	0	5.33575	0.0160167
Clcnka	0.719411	0.179835	0.560944	0.0302984	0	0	5.59077	0.00086017
Gm7298	1.03263	0.400191	4.43691	0	0.019237	0	8.25327	8.29659e-08
Foxa3	5.38355	0.279904	0.513863	0	0	0	inf	2.11971e-07
Rhox4b	0.55697	0.41785	0.251991	0	0	0	inf	0.000103076
Tnnt3	0	0	0	0.166927	4.11524	2.52994	-inf	1.35462e-07
Myl1	0	0	0	0.0230074	3.52262	2.31179	-inf	6.21205e-07
Sftpc	0	0	0	0.77607	3.81222	1.43761	-inf	6.26393e-07
Pvalb	0	0	0	0	14.8976	4.91169	-inf	2.37552e-06
Myh1	0	0	0	0	0.809622	0.711461	-inf	1.54746e-05
Xirp2	0	0	0	0	0.199	0.603019	-inf	2.25079e-05
Mup12	0	0	0	5.1874	3.90534	0	-inf	2.791e-05
Nrap	0	0	0	0.0801326	0.187651	0.302068	-inf	6.11061e-05
Tnnc2	0	0	0	0	2.73975	1.77558	-inf	0.000547117
Myoz1	0	0	0	0	0.927491	0.858309	-inf	0.00063509
Prr9	0	0	0	1.38727	1.45572	0	-inf	0.000717903
Klhl31	0	0	0	0	0.325013	0.155206	-inf	0.000810091
Mmrn1	0	0	0	0	0.326066	0.19839	-inf	0.000823555
Mybpc1	0	0	0	0	0.406298	0.234413	-inf	0.000950494
Myom2	0	0	0	0	0.174117	0.154041	-inf	0.000967389
Cidec	0	0	0	0	0.492259	1.13744	-inf	0.00100268
Krt28	0	0	0	1.08869	0.651978	0	-inf	0.00119369

## Sheet: Supplementary Table 4
Supplementary Table 4:
List of differentially expressed lncRNAs in Mbd2 KO vs. wildtype tumors.
lncRNA	KO-1	KO-2	KO-3	WT-1	WT-2	WT-3	log2(FC)	P-value
Gm2412	0	0	0	475.414	636.071	993.463	-inf	2.03761e-12
Gm24265	0	0	0	5546.53	4071.64	0	-inf	8.76959e-07
Gm2395	0	0	0	1042.92	512.471	0	-inf	2.58507e-06
Tex14	0.156872	0.0326	0.033919	283.253	123.777	0.099365	-10.8317	1.38843e-05
Pvt1	0	0	0	1.64866	1.58433	0.226899	-inf	0.000370824
Gm23971	3.01603	1.72288	2.0136	0.908695	1567.7	1.25665	-7.861	0.000809742
Gm21188	0	0	0	0	1.97163	2.76416	-inf	0.00141227
Trps1	0.601442	1.07483	0.468437	87.1093	1.54971	0.806484	-5.38247	0.00228563
Nipal3	0	0	0	2.96415	2.97256	0	-inf	0.00289062
Gm4951	0.056014	0.081376	0	3.33673	0.31703	0.765355	-5.00741	0.00367576
Gas5	0	0.430055	0	5.02707	0.890762	7.40212	-4.95292	0.00593165
A830008E24Rik	0.179706	0.098224	0.165028	0.102408	2.18307	6.21334	-4.26202	0.00919391
Emg1	0.057817	0.261587	0.014184	2.3444	0.924081	0.154691	-3.3592	0.0250495
E030013I19Rik	0.099519	0	0	0.064094	0.409568	1.69816	-4.44779	0.029823
Gpsm1	0.463958	0.982496	0.489335	5.06351	4.64346	2.19881	-2.62067	0.0336133
BC051226	0	0	0	1.10695	3.29493	0.634737	-inf	2.82925e-05
Gm6658	0	0	0	0.724242	0.615127	0.679133	-inf	3.91732e-05
F630028O10Rik	0	0	0	0.778041	0.170081	0.568954	-inf	5.13228e-05
Ube4bos1	0	0	0	0.6706	0.298701	0.445201	-inf	0.000100342
Cct6a	0.033695	0.325211	0.012365	23.9673	0.017157	67.6496	-7.94727	0.000231856
4933407K13Rik	0	0	0	0	0.404331	1.06116	-inf	0.000630296
A330035P11Rik	0	0	0	0	0.634999	1.10008	-inf	0.000916256
D030028A08Rik	0	0	0	0.571536	0	0.671028	-inf	0.00146554
B430212C06Rik	0	0	0	0.627144	0	0.512961	-inf	0.00191211
2610035D17Rik	0.000857	0	0	0	1.46458	0.618395	-11.2471	0.00254953
Chrna1os	0.005345	0	0	0	4.01186	1.99143	-10.1333	0.00363208
5430416N02Rik	0.002545	0	0.059484	1.34848	0.348561	0	-4.77393	0.0349558
C530043A13Rik	0.505687	0	0.395605	1.48984	2.04513	5.76559	-3.36725	0.0366011
Gm28872	2.31407	6.70251	4.03357	40.4336	35.3967	5.82913	-2.64555	0.0484537
Gm28967	327.641	290.423	276.968	310.284	4414.61	239.24	-2.47153	0.0485272
Bloc1s5	22.5479	16.826	14.7277	0	0	0	inf	9.25209e-07
Gm26837	1.20092	2.32056	1.36878	0	0	0	inf	2.19308e-06
1500015A07Rik	2.44486	0.322518	2.49574	0.006315	0	0	9.70292	0.000102892
Hist1h2bh	75.4248	0	8.03919	0	0	0	inf	0.000378196
Gm28077	0	2.92461	2.08692	0	0	0	inf	0.000393282
Naa38	4.67558	0	28.2159	0	0	0	inf	0.000422424
C130026I21Rik	1.48228	0	1.96396	0	0	0	inf	0.000437477
D930016D06Rik	0	0.672905	1.93586	0	0	0	inf	0.000465037
Chtop	0	0.454185	6.89696	0	0	0	inf	0.00059174
2610307P16Rik	2.63901	2.0443	0	0	0	0	inf	0.000863292
Gm11613	2.03507	0	3.00626	0	7.8e-05	0	15.98	0.000933325
Zfp503	1.03146	0	1.64723	0	0	0	inf	0.00118833
Polr1d	0.059632	2.16774	10.8201	0.065074	0	0	7.64748	0.00132567
A530040E14Rik	7.67604	0.010631	11.2203	0.020274	0.018536	0.097413	7.1168	0.00133032
Mir6236	0	1.19702	2.47062	0	0.000519	0	12.7868	0.00287153
Cntnap2	2.8016	2.3694	0.384553	0	0	0.087338	5.99118	0.00327497
Gm38019	16.4378	13.9875	12.4661	1.08946	0.536277	0.493392	4.33914	0.0035907
Timm9	7.66952	0	4.61395	0	0	0.110829	6.79224	0.00514023
Ubb	18.9387	3.02902	15.9746	0.001741	1.30842	0.792451	4.17355	0.0146649
Gm6264	0.060642	1.98978	0.501433	0.226499	0.003964	0.011137	3.40085	0.0413469
Gm34973	0	0.36573	2.56282	0.031519	0.078427	0	4.73532	0.0498012
Gm43610	1.50751	9.60672	3.47853	0	0	0	inf	3.48583e-05
H19	1.99773	0	3.20681	0	0	0	inf	0.000355803
9930014A18Rik	0.383759	0	2.16826	0	0	0	inf	0.000462978
Gm15832	0	2.5407	0.530261	0	0	0	inf	0.00104707
2310001H17Rik	0.310626	0.0453	0.84058	0.026778	0.007415	0.01149	4.71103	0.00404172
Xist	25.2451	12.9843	34.9444	8.49074	0.992964	1.38165	2.75159	0.0174779
Nespas	1.23219	1.29418	0.201244	0.259962	0	0	3.39126	0.0442885
4930513N10Rik	0.453731	0.550009	0	0	0.03156	0.006071	4.73732	0.0471361
Gm42047	10.9692	4.12831	0.016049	0.22177	0.288263	0.851116	3.47295	0.0474742

## Sheet: Supplementary Table 5
Supplementary Table 5:
List of differentially abundant proteins in Mbd2 KO vs. wildtype tumors.
Protein	KO-1	KO-2	KO-3	WT-1	WT-2	WT-3	FC	P-value
Cdc73	2.7516	2.1558	2.8912	0	0	0	INF	0.00032
Gak	2.7516	2.1558	1.9275	0	0	0	INF	0.00075
Ppp4r2	1.8344	1.0779	1.9275	0	0	0	INF	0.0039
Top2a	4.5861	2.1558	3.8549	0	0	0	INF	0.008
Tfrc	6.4205	3.2337	6.7462	0	0	0	INF	0.0082
Rnf20	1.8344	1.0779	0.96374	0	0	0	INF	0.0091
Sptb	1.8344	2.1558	0.96374	0	0	0	INF	0.0098
Sympk	1.8344	2.1558	0.96374	0	0	0	INF	0.0098
Pitrm1	0.91721	2.1558	1.9275	0	0	0	INF	0.012
Hgs	0.91721	2.1558	1.9275	0	0	0	INF	0.012
Prim2	2.7516	1.0779	2.8912	0	0	0	INF	0.018
Smc2	1.8344	1.0779	2.8912	0	0	0	INF	0.021
Bysl	0.91721	2.1558	0.96374	0	0	0	INF	0.029
Ero1a	4.5861	2.1558	2.8912	0	0	0.88717	11	0.02
Polr2b	2.7516	2.1558	3.8549	0	0	0.88717	9.9	0.011
Rpl22l1	2.7516	2.1558	3.8549	0	0.90467	0	9.7	0.011
Rfc4	2.7516	2.1558	2.8912	0	0.90467	0	8.6	0.0036
Usp4	1.8344	3.2337	1.9275	0	0	0.88717	7.9	0.02
Acy1	9.1721	3.2337	9.6374	1.4048	0.90467	0.88717	6.9	0.039
Ca6	6.4205	2.1558	3.8549	0	0.90467	0.88717	6.9	0.05
Impa2	1.8344	2.1558	1.9275	0	0.90467	0	6.5	0.0062
Ncoa5	2.7516	1.0779	1.9275	0	0	0.88717	6.5	0.046
Larp1	2.7516	1.0779	1.9275	0	0	0.88717	6.5	0.046
Mcm5	11.924	7.5453	13.492	0	0.90467	4.4359	6.2	0.015
Mta1	3.6689	3.2337	3.8549	0	0	1.7743	6.1	0.0084
Kpna2	3.6689	2.1558	4.8187	0	1.8093	0	5.9	0.04
Memo1	1.8344	1.0779	1.9275	0	0	0.88717	5.5	0.03
Csnk1a1	2.7516	2.1558	4.8187	0	0.90467	0.88717	5.4	0.037
Rpa1	5.5033	5.3895	6.7462	0	0.90467	2.6615	4.9	0.0063
Cpsf1	3.6689	3.2337	1.9275	0	0.90467	0.88717	4.9	0.018
Mcm7	13.758	7.5453	18.311	0	3.6187	4.4359	4.9	0.037
Rbm47	3.6689	5.3895	3.8549	0	0.90467	1.7743	4.8	0.01
Magohb	2.7516	3.2337	1.9275	0	0.90467	0.88717	4.4	0.014
Cog5	1.8344	3.2337	2.8912	0	0.90467	0.88717	4.4	0.016
Mcm4	7.3377	6.4674	7.7099	1.4048	0.90467	2.6615	4.3	0.00099
Myo1b	7.3377	4.3116	6.7462	0	0.90467	3.5487	4.1	0.03
Prpsap2	1.8344	3.2337	1.9275	0	0.90467	0.88717	3.9	0.033
Bclaf1	6.4205	3.2337	5.7824	1.4048	0.90467	1.7743	3.8	0.02
Polr2a	5.5033	3.2337	4.8187	0	1.8093	1.7743	3.8	0.021
Mcm2	10.089	7.5453	13.492	0	5.428	2.6615	3.8	0.03
Mcm6	13.758	8.6232	11.565	2.8096	3.6187	2.6615	3.7	0.0055
Cul4b	2.7516	3.2337	3.8549	0	0.90467	1.7743	3.7	0.017
Rsl1d1	8.2549	5.3895	9.6374	0	3.6187	2.6615	3.7	0.027
Golt1b	2.7516	3.2337	3.8549	0	1.8093	0.88717	3.6	0.018
Pdcd5	1.8344	2.1558	1.9275	0	0.90467	0.88717	3.3	0.012
Ncln	1.8344	2.1558	1.9275	0	0.90467	0.88717	3.3	0.012
Prpsap1	2.7516	2.1558	3.8549	0	0.90467	1.7743	3.3	0.047
Xpo5	3.6689	2.1558	2.8912	0	1.8093	0.88717	3.2	0.042
Shmt2	12.841	12.935	14.456	1.4048	6.3327	6.2102	2.9	0.0068
Ipo4	9.1721	5.3895	9.6374	1.4048	3.6187	3.5487	2.8	0.027
Nop2	3.6689	3.2337	2.8912	0	1.8093	1.7743	2.7	0.032
Klc3	5.5033	5.3895	3.8549	2.8096	2.714	0	2.7	0.044
Gatad2b	3.6689	3.2337	3.8549	1.4048	1.8093	0.88717	2.6	0.0024
Psmg1	1.8344	2.1558	1.9275	1.4048	0.90467	0	2.6	0.046
Umps	6.4205	7.5453	7.7099	1.4048	3.6187	3.5487	2.5	0.0063
Ckmt1	5.5033	6.4674	7.7099	2.8096	2.714	2.6615	2.4	0.0039
C1qbp	2.7516	2.1558	2.8912	1.4048	0.90467	0.88717	2.4	0.0056
Scrn2	3.6689	4.3116	3.8549	1.4048	2.714	0.88717	2.4	0.017
Xpo1	16.51	10.779	15.42	1.4048	6.3327	9.7589	2.4	0.048
Cdk1	5.5033	5.3895	5.7824	2.8096	1.8093	2.6615	2.3	0.00071
Atxn2l	4.5861	3.2337	3.8549	1.4048	1.8093	1.7743	2.3	0.0056
Sart1	5.5033	4.3116	5.7824	1.4048	2.714	2.6615	2.3	0.0091
Rbm14	11.007	10.779	10.601	4.2145	6.3327	4.4359	2.2	0.001
Pcna	10.089	8.6232	11.565	2.8096	6.3327	4.4359	2.2	0.014
Acsl4	14.675	11.857	12.529	2.8096	8.142	7.0974	2.2	0.019
Gmfb	1.8344	2.1558	2.8912	1.4048	0.90467	0.88717	2.2	0.026
Rbm39	11.007	9.7012	9.6374	1.4048	5.428	7.0974	2.2	0.035
Ech1	2.7516	3.2337	4.8187	1.4048	1.8093	1.7743	2.2	0.038
Elob	5.5033	5.3895	7.7099	1.4048	2.714	4.4359	2.2	0.044
Dync1li1	4.5861	5.3895	2.8912	1.4048	1.8093	2.6615	2.2	0.047
Strap	8.2549	9.7012	8.6736	2.8096	5.428	4.4359	2.1	0.006
Sf3a1	11.924	12.935	8.6736	4.2145	5.428	6.2102	2.1	0.014
Cad	14.675	10.779	16.384	2.8096	8.142	8.8717	2.1	0.044
Snrnp70	5.5033	3.2337	3.8549	1.4048	2.714	1.7743	2.1	0.046
Abce1	10.089	8.6232	10.601	1.4048	7.2374	5.323	2.1	0.048
Ppp5c	2.7516	2.1558	3.8549	1.4048	0.90467	1.7743	2.1	0.049
Smarce1	2.7516	3.2337	3.8549	1.4048	1.8093	1.7743	2	0.0094
Mat2b	2.7516	3.2337	3.8549	1.4048	1.8093	1.7743	2	0.0094
Npm1	23.848	19.402	26.021	8.4289	15.379	11.533	2	0.016
Nsun2	10.089	7.5453	9.6374	2.8096	5.428	5.323	2	0.017
Xpnpep1	9.1721	8.6232	8.6736	4.2145	4.5234	4.4359	2	< 0.00010
Nae1	4.5861	4.3116	4.8187	2.8096	2.714	1.7743	1.9	0.0041
Gk	1.8344	2.1558	1.9275	1.4048	0.90467	0.88717	1.9	0.0096
Snrnp40	2.7516	2.1558	2.8912	1.4048	1.8093	0.88717	1.9	0.024
Thumpd1	2.7516	2.1558	2.8912	1.4048	1.8093	0.88717	1.9	0.024
Myadm	3.6689	2.1558	3.8549	1.4048	1.8093	1.7743	1.9	0.048
Gcdh	2.7516	3.2337	1.9275	1.4048	0.90467	1.7743	1.9	0.049
Prpf8	26.599	25.87	26.985	14.048	14.475	16.856	1.8	0.00026
Oat	14.675	12.935	14.456	7.0241	8.142	7.9845	1.8	0.00063
Usp9x	2.7516	3.2337	2.8912	1.4048	1.8093	1.7743	1.8	0.0026
Lypla1	2.7516	3.2337	2.8912	1.4048	1.8093	1.7743	1.8	0.0026
Ruvbl2	12.841	18.324	15.42	8.4289	9.0467	8.8717	1.8	0.013
Ctbp2	10.089	10.779	8.6736	4.2145	7.2374	5.323	1.8	0.017
Impdh2	11.924	12.935	8.6736	5.6193	7.2374	6.2102	1.8	0.024
Isyna1	8.2549	7.5453	8.6736	2.8096	6.3327	4.4359	1.8	0.027
Gtf2i	4.5861	4.3116	4.8187	1.4048	3.6187	2.6615	1.8	0.038
Eif3a	28.434	30.181	32.767	16.858	17.189	19.518	1.7	0.0011
Ddx42	6.4205	7.5453	8.6736	4.2145	5.428	3.5487	1.7	0.021
Anxa3	41.275	30.181	42.404	19.667	26.235	19.518	1.7	0.023
Prmt5	3.6689	4.3116	3.8549	1.4048	2.714	2.6615	1.7	0.023
Fubp1	11.007	9.7012	10.601	4.2145	8.142	6.2102	1.7	0.024
Snrpd2	11.007	11.857	12.529	4.2145	9.0467	7.0974	1.7	0.027
Tjp1	8.2549	9.7012	11.565	4.2145	6.3327	7.0974	1.7	0.037
Cse1l	18.344	16.169	23.13	8.4289	12.665	13.308	1.7	0.039
Eif2s2	7.3377	9.7012	7.7099	5.6193	4.5234	5.323	1.6	0.018
Snx3	2.7516	2.1558	2.8912	1.4048	1.8093	1.7743	1.6	0.023
Akap8	2.7516	2.1558	2.8912	1.4048	1.8093	1.7743	1.6	0.023
Mybbp1a	39.44	31.259	38.549	15.453	28.045	23.066	1.6	0.034
Bzw1	4.5861	3.2337	3.8549	2.8096	2.714	1.7743	1.6	0.046
Mthfd1	24.765	26.948	26.021	16.858	18.093	18.631	1.5	0.00061
Galk1	6.4205	6.4674	5.7824	4.2145	3.6187	4.4359	1.5	0.0029
Farsa	10.089	10.779	10.601	7.0241	8.142	6.2102	1.5	0.0049
Adsl	9.1721	8.6232	8.6736	4.2145	7.2374	6.2102	1.5	0.032
Ddb1	21.096	21.558	18.311	11.239	17.189	13.308	1.5	0.034
Mapre1	9.1721	10.779	8.6736	7.0241	7.2374	4.4359	1.5	0.04
Adss	11.007	7.5453	10.601	7.0241	6.3327	6.2102	1.5	0.046
C4b	15.593	12.935	16.384	12.643	9.9514	7.9845	1.5	0.049
Rplp1	4.5861	5.3895	5.7824	2.8096	3.6187	4.4359	1.5	0.05
Slc25a13	8.2549	7.5453	8.6736	5.6193	6.3327	5.323	1.4	0.0057
Ermp1	5.5033	6.4674	5.7824	4.2145	4.5234	3.5487	1.4	0.011
Rpl10	6.4205	5.3895	5.7824	4.2145	4.5234	3.5487	1.4	0.013
Rbbp7	12.841	12.935	12.529	7.0241	9.9514	9.7589	1.4	0.016
Rps14	11.007	9.7012	8.6736	7.0241	7.2374	6.2102	1.4	0.016
Rps8	22.93	19.402	24.093	16.858	15.379	16.856	1.4	0.018
Nop56	22.013	19.402	19.275	12.643	12.665	16.856	1.4	0.021
Trap1	22.93	26.948	22.166	15.453	18.998	17.743	1.4	0.022
Syncrip	25.682	26.948	29.876	16.858	23.521	20.405	1.4	0.034
Plin3	13.758	15.091	16.384	8.4289	12.665	10.646	1.4	0.035
Rpl8	11.007	14.013	12.529	9.8337	9.9514	7.9845	1.4	0.039
Uba2	11.007	8.6232	8.6736	7.0241	7.2374	5.323	1.4	0.043
Rpl9	8.2549	7.5453	7.7099	7.0241	4.5234	5.323	1.4	0.045
Txnl1	16.51	16.169	16.384	12.643	12.665	11.533	1.3	0.00046
Eif3l	18.344	18.324	17.347	14.048	14.475	12.42	1.3	0.0035
Cct3	33.02	31.259	28.912	23.882	23.521	23.954	1.3	0.0037
Ruvbl1	18.344	16.169	18.311	12.643	13.57	13.308	1.3	0.0045
Hspa9	55.95	63.596	59.752	47.764	45.234	47.02	1.3	0.0049
Fkbp4	16.51	16.169	17.347	11.239	14.475	11.533	1.3	0.017
Hnrnpa1	44.026	48.506	52.042	37.93	39.805	34.6	1.3	0.018
Set	11.924	10.779	11.565	9.8337	9.0467	7.9845	1.3	0.018
Psmb6	4.5861	5.3895	4.8187	4.2145	3.6187	3.5487	1.3	0.023
Idh2	28.434	26.948	27.948	18.263	18.998	24.841	1.3	0.029
Rps2	21.096	20.48	24.093	14.048	17.189	18.631	1.3	0.04
Nedd4	23.848	21.558	25.057	15.453	20.807	18.631	1.3	0.049
Hnrnph1	33.937	34.493	33.731	30.906	28.949	28.39	1.2	0.0043
Hnrnpm	33.02	32.337	33.731	26.692	25.331	29.277	1.2	0.0084
Hnrnpl	28.434	24.792	26.021	21.072	22.617	21.292	1.2	0.015
Aldh7a1	16.51	16.169	16.384	12.643	12.665	15.082	1.2	0.024
Eprs	39.44	39.883	38.549	30.906	35.282	35.487	1.2	0.025
Tcp1	26.599	24.792	24.093	21.072	21.712	17.743	1.2	0.026
Hdgf	9.1721	10.779	9.6374	8.4289	8.142	7.9845	1.2	0.028
Nit2	7.3377	6.4674	6.7462	5.6193	5.428	6.2102	1.2	0.034
Sf3b3	18.344	16.169	18.311	14.048	14.475	15.969	1.2	0.04
Rps11	15.593	18.324	17.347	14.048	14.475	15.082	1.2	0.04
Rps6	16.51	16.169	17.347	12.643	15.379	14.195	1.2	0.04
Rpl4	32.102	36.649	31.803	28.096	29.854	27.502	1.2	0.043
Eif3e	9.1721	9.7012	8.6736	8.4289	7.2374	7.9845	1.2	0.047
Aldoa	108.23	101.32	109.87	96.932	92.276	93.153	1.1	0.014
Rpl6	35.771	39.883	37.586	33.716	33.473	32.825	1.1	0.022
Pnp	11.924	12.935	12.529	15.453	14.475	14.195	0.8	0.0096
C1qc	3.6689	3.2337	3.8549	4.2145	4.5234	4.4359	0.8	0.017
Hspb1	22.013	19.402	24.093	29.501	28.949	25.728	0.8	0.026
Erp44	11.007	10.779	10.601	14.048	11.761	14.195	0.8	0.033
Samhd1	18.344	18.324	17.347	28.096	26.235	23.954	0.7	0.0029
Clu	19.261	17.246	16.384	25.287	24.426	22.179	0.7	0.0073
Capzb	8.2549	7.5453	9.6374	11.239	12.665	12.42	0.7	0.0086
Atp6v1a	13.758	15.091	12.529	19.667	23.521	19.518	0.7	0.0091
Rhoa	6.4205	6.4674	5.7824	8.4289	8.142	9.7589	0.7	0.0094
Ltf	75.212	58.207	65.534	95.528	112.18	90.492	0.7	0.016
Acadl	12.841	12.935	11.565	19.667	15.379	20.405	0.7	0.021
Basp1	18.344	20.48	18.311	23.882	29.854	24.841	0.7	0.023
Lcn2	19.261	14.013	18.311	23.882	25.331	22.179	0.7	0.024
Jup	8.2549	10.779	7.7099	14.048	11.761	12.42	0.7	0.03
Gsn	29.351	28.026	26.021	36.525	33.473	43.471	0.7	0.032
Vim	119.24	133.66	116.61	199.48	142.03	196.07	0.7	0.044
Cap1	20.179	25.87	19.275	35.12	30.759	26.615	0.7	0.048
Mapk3	6.4205	6.4674	4.8187	9.8337	9.9514	9.7589	0.6	0.0019
Nqo1	7.3377	6.4674	7.7099	12.643	13.57	10.646	0.6	0.0055
Eps15	0.91721	1.0779	0.96374	1.4048	1.8093	1.7743	0.6	0.008
Ppp2r5e	0.91721	1.0779	0.96374	1.4048	1.8093	1.7743	0.6	0.008
Arpc2	6.4205	6.4674	5.7824	11.239	9.9514	7.9845	0.6	0.023
Lgals1	7.3377	7.5453	4.8187	9.8337	9.9514	12.42	0.6	0.027
Dnajc3	1.8344	2.1558	0.96374	2.8096	2.714	2.6615	0.6	0.04
Sparcl1	9.1721	5.3895	6.7462	11.239	12.665	9.7589	0.6	0.041
Man2a1	11.924	15.091	8.6736	18.263	24.426	17.743	0.6	0.044
Psap	3.6689	4.3116	4.8187	5.6193	9.0467	7.0974	0.6	0.046
Ckb	6.4205	10.779	5.7824	14.048	14.475	13.308	0.5	0.017
Kit	1.8344	2.1558	2.8912	4.2145	6.3327	4.4359	0.5	0.022
Clic6	11.924	19.402	5.7824	25.287	28.045	24.841	0.5	0.028
Urod	0.91721	1.0779	0.96374	2.8096	1.8093	1.7743	0.5	0.029
Pros1	1.8344	1.0779	2.8912	4.2145	3.6187	3.5487	0.5	0.03
Cp	57.784	29.103	53.006	98.337	91.372	69.199	0.5	0.034
Ddx58	4.5861	11.857	4.8187	15.453	15.379	13.308	0.5	0.037
Chi3l1	20.179	8.6232	22.166	35.12	32.568	26.615	0.5	0.042
Erap1	4.5861	6.4674	2.8912	8.4289	9.9514	7.0974	0.5	0.044
Acad9	6.4205	11.857	10.601	21.072	18.998	13.308	0.5	0.045
H2-Ab1	6.4205	2.1558	3.8549	7.0241	10.856	9.7589	0.4	0.04
Mylk	0.91721	6.4674	1.9275	8.4289	9.0467	7.0974	0.4	0.048
H2-Aa	0.91721	1.0779	0.96374	2.8096	3.6187	2.6615	0.3	0.0025
Dpysl3	4.5861	4.3116	3.8549	16.858	12.665	11.533	0.3	0.0045
Apmap	1.8344	2.1558	1.9275	8.4289	5.428	7.9845	0.3	0.0048
Igkc	7.3377	2.1558	5.7824	15.453	12.665	15.969	0.3	0.0065
Col14a1	19.261	16.169	15.42	64.622	47.948	36.374	0.3	0.017
Pml	2.7516	2.1558	0.96374	4.2145	7.2374	6.2102	0.3	0.019
Hvm51	0.91721	0	0.96374	2.8096	3.6187	3.5487	0.2	0.0027
Igh-3	4.5861	0	3.8549	11.239	11.761	13.308	0.2	0.0039
Cav1	0.91721	0	0	1.4048	1.8093	2.6615	0.2	0.026
Ifi204	1.8344	0	1.9275	7.0241	4.5234	3.5487	0.2	0.035
Plxnb2	0	1.0779	0	1.4048	1.8093	2.6615	0.2	0.036
Atp6v1g1	0	1.0779	0	1.4048	2.714	1.7743	0.2	0.039
Steap4	0	3.2337	0	5.6193	3.6187	4.4359	0.2	0.047
Cnn1	0	6.4674	0	9.8337	9.0467	7.0974	0.2	0.048
Ifit3	0	1.0779	0	7.0241	3.6187	3.5487	0.08	0.022
Pld4	0	0	0	1.4048	1.8093	1.7743	0	0.00021
Adprhl2	0	0	0	1.4048	0.90467	1.7743	0	0.0057
Keap1	0	0	0	1.4048	1.8093	0.88717	0	0.0069
